# Supplementary material for: RiboTag-based RNA profiling uncovers oligodendroglial lineage-specific inflammation in autoimmune encephalomyelitis: implications for pathogenesis
Source: J Neuroinflammation. 2025 May 21;22:135. doi: 10.1186/s12974-025-03463-x (PMC12093676; doi:10.1186/s12974-025-03463-x)
Supplement: Supplementary file 2 — Supplementary Material 2 [file 12974_2025_3463_MOESM2_ESM.csv]

	SYMBOL	baseMean	log2FoldChange	lfcSE	stat	pvalue	padj	ENTREZID	GENENAME
1	0610009B22Rik	394.1167639	-0.002450647	0.159721488	-0.015343251	0.987758337	0.992451107	66050	RIKEN cDNA 0610009B22 gene
2	0610010K14Rik	320.4976067	0.551017074	0.223039317	2.470493007	0.013492696	0.031951661	104457	RIKEN cDNA 0610010K14 gene
3	0610012G03Rik	1199.880702	0.321781144	0.142822211	2.253018921	0.024257956	0.052903495	106264	RIKEN cDNA 0610012G03 gene
4	0610030E20Rik	345.0288553	0.341390895	0.18413969	1.85397779	0.063742338	0.120298315	68364	RIKEN cDNA 0610030E20 gene
5	0610040J01Rik	80.74595615	0.634319787	0.395162895	1.605210901	0.108447399	0.187809019	76261	RIKEN cDNA 0610040J01 gene
6	1110004F10Rik	263.8411461	2.838812315	0.704712594	4.028326355	5.62E-05	0.000231955	56372	RIKEN cDNA 1110004F10 gene
7	1110017D15Rik	33.02436617	-0.165268341	0.646729087	-0.255544932	0.798302244	0.861285783	73721	RIKEN cDNA 1110017D15 gene
8	1110032A03Rik	575.8096084	-0.2610928	0.142589547	-1.83107952	0.067088675	0.125592822	68721	RIKEN cDNA 1110032A03 gene
9	1110032F04Rik	119.8244948	-0.435365627	0.306897402	-1.418603171	0.156014741	0.252286546	68725	RIKEN cDNA 1110032F04 gene
10	1110038F14Rik	483.5976227	1.347877089	0.186353563	7.23290217	4.73E-13	5.70E-12	117171	RIKEN cDNA 1110038F14 gene
11	1110051M20Rik	1004.516244	0.263956045	0.11013565	2.396644903	0.01654595	0.038162346	228356	RIKEN cDNA 1110051M20 gene
12	1110059E24Rik	69.78278984	-0.664204712	0.569900206	-1.165475472	0.243826583	0.358785879	66206	RIKEN cDNA 1110059E24 gene
13	1110059G10Rik	345.4283239	0.747912223	0.223477487	3.346700527	0.000817795	0.002625993	66202	RIKEN cDNA 1110059G10 gene
14	1110065P20Rik	462.6106712	-0.894002655	0.39190402	-2.281177557	0.022537942	0.049737622	68920	RIKEN cDNA 1110065P20 gene
15	1190005I06Rik	108.7185181	-0.710735635	0.646959971	-1.098577451	0.271952418	0.390961344	68918	RIKEN cDNA 1190005I06 gene
16	1190007I07Rik	39.29105485	0.659467979	0.518723987	1.271327327	0.203612224	0.311544206	544717	RIKEN cDNA 1190007I07 gene
17	1500009C09Rik	2561.574885	0.370951665	0.130822795	2.835527746	0.004575004	0.012330863	NA	NA
18	1500009L16Rik	293.8743109	0.15370625	0.184083892	0.834979358	0.403729331	0.52631422	69784	RIKEN cDNA 1500009L16 gene
19	1500011B03Rik	1975.756682	0.229570308	0.094809837	2.421376462	0.015461855	0.035949193	66236	RIKEN cDNA 1500011B03 gene
20	1600012H06Rik	427.5482122	0.172133469	0.130685297	1.317160181	0.187784938	0.292374537	67912	RIKEN cDNA 1600012H06 gene
21	1700001K19Rik	30.21174165	-0.084014044	0.682796658	-0.123044017	0.902072242	0.934898743	66323	RIKEN cDNA 1700001K19 gene
22	1700001L19Rik	109.2962389	0.370242379	0.286298667	1.293203296	0.195940756	0.302536833	69315	RIKEN cDNA 1700001L19 gene
23	1700001O22Rik	27.99695424	-0.917002771	0.738781895	-1.241236117	0.214518536	0.324185659	73598	RIKEN cDNA 1700001O22 gene
24	1700003E16Rik	322.4905399	-0.163267996	0.111133846	-1.469111361	0.141802587	0.233693639	71837	RIKEN cDNA 1700003E16 gene
25	1700008O03Rik	51.46085989	-0.534544422	0.425356389	-1.256697763	0.208863098	0.317689652	69349	RIKEN cDNA 1700008O03 gene
26	1700010I14Rik	28.19947435	0.241395136	1.330651196	0.18141128	0.856044766	0.903147101	66931	RIKEN cDNA 1700010I14 gene
27	1700012B09Rik	22.77068996	0.049278246	0.560687855	0.087888913	0.929964968	0.953672847	69325	RIKEN cDNA 1700012B09 gene
28	1700016K19Rik	13.958644	0.112715291	1.062933877	0.106041677	0.915549285	0.944603812	74230	RIKEN cDNA 1700016K19 gene
29	1700017B05Rik	426.620033	1.642166881	0.225925866	7.268609433	3.63E-13	4.40E-12	74211	RIKEN cDNA 1700017B05 gene
30	1700019D03Rik	107.4359477	0.959641797	1.187078076	0.808406639	0.418856532	0.541211996	67080	RIKEN cDNA 1700019D03 gene
31	1700020L24Rik	41.9951926	-0.318516164	0.82707224	-0.38511287	0.700153793	0.78525838	66330	RIKEN cDNA 1700020L24 gene
32	1700025G04Rik	60.4909839	-0.538226588	0.605356445	-0.889106894	0.373945634	0.497321384	69399	RIKEN cDNA 1700025G04 gene
33	1700028K03Rik	14.85524425	-0.547975762	1.322017463	-0.414499639	0.678508231	0.768733667	76421	RIKEN cDNA 1700028K03 gene
34	1700029I15Rik	18.69026516	0.303573229	1.137551035	0.266865591	0.78957265	0.855169535	75641	RIKEN cDNA 1700029I15 gene
35	1700029J07Rik	34.79930269	-0.759430324	0.394009703	-1.927440665	0.053924736	0.104361	69479	RIKEN cDNA 1700029J07 gene
36	1700030C10Rik	20.04337646	0.111935738	0.773464222	0.144719995	0.884931952	0.923497483	69513	RIKEN cDNA 1700030C10 gene
37	1700030J22Rik	86.59824535	-0.96855134	0.375781247	-2.577433938	0.009953691	0.024443646	69528	RIKEN cDNA 1700030J22 gene
38	1700037C18Rik	86.08904922	1.006395827	0.318429584	3.160497257	0.001575001	0.00474232	73261	RIKEN cDNA 1700037C18 gene
39	1700037H04Rik	83.71439873	0.215029211	0.552517527	0.389180796	0.697142409	0.783404979	67326	RIKEN cDNA 1700037H04 gene
40	1700056E22Rik	12.84862882	0.432102827	1.334927033	0.323690222	0.746172575	0.821813251	73363	RIKEN cDNA 1700056E22 gene
41	1700066M21Rik	553.3552963	-0.837235771	0.152840964	-5.477823142	4.31E-08	2.98E-07	73467	RIKEN cDNA 1700066M21 gene
42	1700067K01Rik	19.0368954	0.260222131	0.84619745	0.307519399	0.75844806	0.831648839	73453	RIKEN cDNA 1700067K01 gene
43	1700086L19Rik	58.42384836	-0.484375296	0.385143387	-1.25764926	0.20851863	0.317323877	74284	RIKEN cDNA 1700086L19 gene
44	1700088E04Rik	74.04260653	0.328879462	0.51448708	0.639237553	0.522668406	0.639013058	27660	RIKEN cDNA 1700088E04 gene
45	1700094D03Rik	86.00213407	0.619844481	0.457191746	1.355764811	0.175174011	0.277000064	73545	RIKEN cDNA 1700094D03 gene
46	1700109H08Rik	20.68394953	-0.584029553	0.660235098	-0.884578166	0.376384187	0.499618316	77036	RIKEN cDNA 1700109H08 gene
47	1700123O20Rik	579.568632	0.729464731	0.136797533	5.332440672	9.69E-08	6.38E-07	58248	RIKEN cDNA 1700123O20 gene
48	1810009A15Rik	50.47251352	0.580915512	0.715481709	0.81192224	0.416836252	0.539286635	66276	RIKEN cDNA 1810009A15 gene
49	1810010H24Rik	55.32627358	-0.528292208	0.382544275	-1.380996246	0.167280115	0.266928377	69066	RIKEN cDNA 1810010H24 gene
50	1810013L24Rik	1414.520382	-0.096576819	0.079713124	-1.211554813	0.225682841	0.337714569	69053	RIKEN cDNA 1810013L24 gene
51	1810014B01Rik	98.7427457	-0.119613035	0.209575387	-0.570739898	0.568175969	0.677478897	66263	RIKEN cDNA 1810014B01 gene
52	1810024B03Rik	20.49669236	-0.435071118	1.104040759	-0.394071609	0.693528171	0.780863515	329509	RIKEN cDNA 1810024B03 gene
53	1810030O07Rik	593.1894467	0.362677215	0.154407625	2.348829698	0.018832518	0.0426668	69155	RIKEN cDNA 1810030O07 gene
54	1810037I17Rik	2320.744631	1.234251881	0.218834946	5.640104109	1.70E-08	1.24E-07	67704	RIKEN cDNA 1810037I17 gene
55	1810049J17Rik	36.49180101	-0.195208909	1.082363817	-0.180354245	0.856874472	0.903638077	NA	NA
56	1810055G02Rik	320.9497759	-0.340845221	0.241345031	-1.412273619	0.157869411	0.254728102	72056	RIKEN cDNA 1810055G02 gene
57	1810058I24Rik	954.576832	0.647760134	0.199946403	3.239668851	0.001196686	0.003701305	67705	RIKEN cDNA 1810058I24 gene
58	2010315B03Rik	214.21	-0.0058106	0.159237509	-0.036490148	0.970891534	0.980809836	630836	RIKEN cDNA 2010315B03 gene
59	2200002D01Rik	18.80405567	2.20779558	1.14467556	1.928752267	0.053761624	0.104067924	72275	RIKEN cDNA 2200002D01 gene
60	2210016F16Rik	616.9188456	0.931327436	0.178242592	5.225055492	1.74E-07	1.10E-06	70153	RIKEN cDNA 2210016F16 gene
61	2210016L21Rik	2478.79849	0.173090609	0.078012449	2.218756246	0.026503312	0.057031134	72357	RIKEN cDNA 2210016L21 gene
62	2210408I21Rik	137.9734764	-0.411541127	0.335729148	-1.225812921	0.220269084	0.330984708	72371	RIKEN cDNA 2210408I21 gene
63	2210418O10Rik	167.4748113	0.243213232	0.237113305	1.02572579	0.305020854	0.427790246	100504263	RIKEN cDNA 2210418O10 gene
64	2300009A05Rik	226.4129116	0.163253209	0.176939969	0.922647439	0.356190965	0.479984797	69478	RIKEN cDNA 2300009A05 gene
65	2310009B15Rik	264.2602821	0.65219307	0.189558282	3.440593907	0.000580439	0.001931785	69549	RIKEN cDNA 2310009B15 gene
66	2310011J03Rik	843.8573957	0.509398052	0.128779662	3.955578435	7.63E-05	0.000307066	66374	RIKEN cDNA 2310011J03 gene
67	2310022A10Rik	270.1989576	0.103985156	0.252388159	0.412004892	0.680335838	0.770139473	66367	RIKEN cDNA 2310022A10 gene
68	2310022B05Rik	2513.594844	-1.088823148	0.102055646	-10.66891631	1.42E-26	4.13E-25	69551	RIKEN cDNA 2310022B05 gene
69	2310030G06Rik	28.1185858	-0.006344864	0.576656921	-0.01100284	0.991221181	0.99415591	66952	RIKEN cDNA 2310030G06 gene
70	2310033P09Rik	189.5155202	-0.584960432	0.179975544	-3.250221768	0.00115315	0.003579645	67862	RIKEN cDNA 2310033P09 gene
71	2310034G01Rik	13.11481635	-0.730202447	1.069319795	-0.682866295	0.494691333	0.613196778	75579	RIKEN cDNA 2310034G01 gene
72	2310039H08Rik	110.5462959	1.295854438	0.339955831	3.811831774	0.000137941	0.000527181	67101	RIKEN cDNA 2310039H08 gene
73	2310057M21Rik	111.2464326	0.008681508	0.589602403	0.014724343	0.988252098	0.992620372	68277	RIKEN cDNA 2310057M21 gene
74	2310061I04Rik	1253.409366	0.158016911	0.120716631	1.308990391	0.190537606	0.295819396	69662	RIKEN cDNA 2310061I04 gene
75	2410002F23Rik	72.39228884	-1.722612617	0.682427702	-2.524241926	0.01159481	0.028031907	668661	RIKEN cDNA 2410002F23 gene
76	2410004B18Rik	264.7870558	1.371368973	0.286224308	4.791238674	1.66E-06	8.98E-06	66421	RIKEN cDNA 2410004B18 gene
77	2410004P03Rik	79.05759761	-0.472398902	0.497668236	-0.949224539	0.342506423	0.466890447	73667	RIKEN cDNA 2410004P03 gene
78	2510002D24Rik	70.30177977	-0.760232986	0.508909895	-1.493845949	0.135215888	0.224817868	72307	RIKEN cDNA 2510002D24 gene
79	2510009E07Rik	1463.039057	-0.054370349	0.102974239	-0.527999521	0.597499669	0.702631189	72190	RIKEN cDNA 2510009E07 gene
80	2510039O18Rik	818.3769428	0.539711283	0.114096665	4.730298488	2.24E-06	1.20E-05	77034	RIKEN cDNA 2510039O18 gene
81	2610002M06Rik	1291.89229	-0.224694425	0.097651968	-2.300971811	0.021393224	0.047609843	67028	RIKEN cDNA 2610002M06 gene
82	2610005L07Rik	297.4142057	-1.482721667	0.237373461	-6.24636664	4.20E-10	3.76E-09	381598	cadherin 11 pseudogene
83	2610008E11Rik	349.886653	-0.349086482	0.174270896	-2.00312554	0.045163815	0.089982193	72128	RIKEN cDNA 2610008E11 gene
84	2610021A01Rik	270.8477267	-0.18285791	0.225958879	-0.809253041	0.418369611	0.540783238	668572	RIKEN cDNA 2610021A01 gene
85	2610042L04Rik	18.29318255	-0.438713469	0.65402148	-0.67079367	0.502351981	0.620603719	554327	RIKEN cDNA 2610042L04 gene
86	2610044O15Rik8	642.7917285	-0.30035477	0.188175317	-1.596143294	0.110456805	0.190636726	72139	RIKEN cDNA 2610044O15 gene
87	2610507B11Rik	7188.777685	0.127084956	0.127827801	0.994188706	0.320131006	0.444083536	72503	RIKEN cDNA 2610507B11 gene
88	2610528A11Rik	15.82151571	1.744605822	0.795089703	2.194225147	0.028219228	0.060185991	70045	RIKEN cDNA 2610528A11 gene
89	2700049A03Rik	34.47166808	-0.398775328	1.114120428	-0.357928387	0.720396906	0.801384689	76967	RIKEN cDNA 2700049A03 gene
90	2700062C07Rik	171.5449346	-0.178336763	0.25198595	-0.707725026	0.479116033	0.598376136	68046	RIKEN cDNA 2700062C07 gene
91	2700097O09Rik	92.60327273	-0.154012979	0.406081613	-0.379266073	0.704490291	0.788716002	72658	RIKEN cDNA 2700097O09 gene
92	2700099C18Rik	44.1130188	-0.100545843	0.476424148	-0.211042709	0.832853945	0.886312181	77022	NDC80 homolog, kinetochore complex component pseudogene
93	2810004N23Rik	481.9102551	0.546118442	0.166325122	3.283439294	0.001025487	0.003220289	66523	RIKEN cDNA 2810004N23 gene
94	2810039B14Rik	117.4446302	-0.755890876	0.232250765	-3.25463245	0.001135392	0.003531669	72665	RIKEN cDNA 2810039B14 gene
95	2810459M11Rik	182.6125022	0.508039904	0.173151446	2.934078323	0.003345398	0.00934943	72792	RIKEN cDNA 2810459M11 gene
96	2900026A02Rik	425.4986429	-0.319954557	0.207486136	-1.542052704	0.123060787	0.208022982	243219	RIKEN cDNA 2900026A02 gene
97	3000002C10Rik	49.38792661	-0.17493846	0.544560983	-0.321246775	0.748023388	0.82314174	378954	glyceraldehyde-3-phosphate dehydrogenase pseudogene
98	3110001I22Rik	27.29245442	-0.586696528	1.075057368	-0.545735088	0.585248049	0.692678172	NA	NA
99	3110009E18Rik	20.61645261	0.335922268	0.769698228	0.436433729	0.662522072	0.756116235	73103	RIKEN cDNA 3110009E18 gene
100	3110021N24Rik	15.77145622	-2.132233783	1.353238166	-1.575653005	0.115105793	0.197102754	NA	NA
101	3110040N11Rik	212.9792702	0.902365485	0.227992349	3.957876168	7.56E-05	0.000304415	67290	RIKEN cDNA 3110040N11 gene
102	3110053B16Rik	75.66408032	-0.871480428	0.364036532	-2.393936738	0.016668624	0.038424541	382686	RIKEN cDNA 3110053B16 gene
103	3110082J24Rik	38.59300893	-1.839367703	0.653273194	-2.815617906	0.004868353	0.013035981	433868	RIKEN cDNA 3110082J24 gene
104	3300002I08Rik	15.08074832	-1.521669088	1.025845535	-1.48333159	0.137986333	0.228355782	69277	RIKEN cDNA 3300002I08 gene
105	3830406C13Rik	664.5941159	-0.195803784	0.197267566	-0.992579713	0.320914815	0.444853038	218734	RIKEN cDNA 3830406C13 gene
106	4632415L05Rik	780.7933032	-0.038184971	0.140225691	-0.272310804	0.785383049	0.852038292	70808	RRS1 ribosome biogenesis regulator homolog pseudogene
107	4833420G17Rik	148.8807124	-0.541209086	0.589605187	-0.917917783	0.358661911	0.482614238	67392	RIKEN cDNA 4833420G17 gene
108	4833439L19Rik	928.8785812	0.371993439	0.38407065	0.968554714	0.332767407	0.457012269	97820	RIKEN cDNA 4833439L19 gene
109	4921507P07Rik	24.65573362	-0.083649064	0.886200924	-0.094390631	0.924798858	0.950565594	70821	RIKEN cDNA 4921507P07 gene
110	4921524J17Rik	222.9833264	0.472361318	0.193805533	2.437295323	0.014797589	0.034646114	66714	RIKEN cDNA 4921524J17 gene
111	4930430F08Rik	34.48580502	-0.379028568	0.478005121	-0.7929383	0.427813771	0.550090426	68281	RIKEN cDNA 4930430F08 gene
112	4930431P19Rik	60.81702402	0.400428642	0.425295944	0.941529418	0.346433621	0.470696657	73886	RIKEN cDNA 4930431P19 gene
113	4930447C04Rik	64.31172203	0.288368214	0.614610199	0.469188788	0.638934699	0.737578902	75801	RIKEN cDNA 4930447C04 gene
114	4930453N24Rik	745.4365745	0.881420244	0.237135541	3.716947032	0.000201645	0.000743106	67609	RIKEN cDNA 4930453N24 gene
115	4930503L19Rik	129.4632509	0.231944709	0.254061888	0.912945702	0.361271099	0.48517766	269033	RIKEN cDNA 4930503L19 gene
116	4930522L14Rik	44.33574808	0.002559389	0.549527234	0.004657438	0.996283916	0.997272263	100041734	RIKEN cDNA 4930522L14 gene
117	4930523C07Rik	59.09044694	1.213240463	0.402566853	3.013761454	0.002580306	0.007398862	67647	RIKEN cDNA 4930523C07 gene
118	4930550C14Rik	21.26015811	-0.155020579	0.724955575	-0.213834592	0.830676049	0.884376235	75311	RIKEN cDNA 4930550C14 gene
119	4930563E22Rik	61.45088147	0.002477606	0.3228823	0.007673402	0.993877571	0.995835675	75304	RIKEN cDNA 4930563E22 gene
120	4930590J08Rik	33.17646663	-1.644344953	0.63610943	-2.585003265	0.009737808	0.023959009	381798	RIKEN cDNA 4930590J08 gene
121	4931406C07Rik	394.3105888	-1.070208082	0.787460188	-1.359063098	0.174126595	0.275568206	70984	RIKEN cDNA 4931406C07 gene
122	4931414P19Rik	62.36878669	-0.302316758	0.408290995	-0.740444344	0.45903042	0.580033707	74359	RIKEN cDNA 4931414P19 gene
123	4931428F04Rik	235.6230993	-0.658424228	0.218957236	-3.007090516	0.002637612	0.007546128	74356	RIKEN cDNA 4931428F04 gene
124	4931428L18Rik	17.22045257	0.023363089	0.844968336	0.027649662	0.977941572	0.985772018	70988	RIKEN cDNA 4931428L18 gene
125	4931440P22Rik	32.51071828	-0.279629595	0.520816723	-0.536905946	0.591332584	0.697722145	71004	RIKEN cDNA 4931440P22 gene
126	4932438A13Rik	979.362733	-0.304011227	0.192725576	-1.577430632	0.114696472	0.196512123	229227	RIKEN cDNA 4932438A13 gene
127	4932438H23Rik	28.75057639	-0.181085971	1.149503561	-0.157534067	0.874823962	0.916486332	74387	RIKEN cDNA 4932438H23 gene
128	4933402D24Rik	19.02644049	-0.550612835	0.748754374	-0.735371778	0.462113105	0.582928951	74426	RIKEN cDNA 4933402D24 gene
129	4933409K07Rik	74.25279982	-2.791971774	1.024609787	-2.724912264	0.006431858	0.016678946	108816	RIKEN cDNA 4933409K07 gene
130	4933427D14Rik	85.27406264	-0.851572943	1.372650128	-0.620386015	0.535003677	0.649779868	74477	RIKEN cDNA 4933427D14 gene
131	4933428G20Rik	59.18337792	-1.370435732	1.020084461	-1.343453199	0.179125271	0.281891681	100141474	RIKEN cDNA 4933428G20 gene
132	4933434E20Rik	1170.223861	0.471164108	0.208832325	2.256183797	0.024059123	0.052546305	99650	RIKEN cDNA 4933434E20 gene
133	5031439G07Rik	470.0213228	-0.608334031	0.589432929	-1.032066585	0.302040926	0.424343562	223739	RIKEN cDNA 5031439G07 gene
134	5430403G16Rik	58.2967817	0.795076733	0.338273752	2.350394399	0.018753528	0.042514897	77200	RIKEN cDNA 5430403G16 gene
135	5730409E04Rik	3459.040865	0.268511477	0.117221258	2.290638074	0.021984355	0.048717276	230757	RIKEN cDNA 5730409E04Rik gene
136	5730455P16Rik	111.5930661	5.396979998	1.960887652	2.752314745	NA	NA	70591	RIKEN cDNA 5730455P16 gene
137	5730480H06Rik	158.0273959	0.414791636	0.28458373	1.457538124	0.144967896	0.237882327	70592	RIKEN cDNA 5730480H06 gene
138	5730507C01Rik	27.7168635	-0.456578615	0.453242027	-1.007361604	0.313761036	0.437177803	236366	RIKEN cDNA 5730507C01 gene
139	5830417I10Rik	518.7682297	-1.064133554	0.139738699	-7.615167168	2.63E-14	3.55E-13	100302730	gon-4-like pseudogene
140	6030458C11Rik	594.1288647	-0.086791223	0.1478597	-0.58698363	0.557214701	0.668469869	77877	RIKEN cDNA 6030458C11 gene
141	6330403K07Rik	4312.569442	-0.402752808	0.160806767	-2.504576249	0.012259818	0.029407042	103712	RIKEN cDNA 6330403K07 gene
142	6330409D20Rik	182.5802201	0.013324107	0.233887014	0.056968134	0.954570579	0.969964682	70730	RIKEN cDNA 6330409D20 gene
143	6330411D24Rik	33.13297134	-2.04769049	1.041365897	-1.966350632	0.049258122	0.096705283	70725	RIKEN cDNA 6330411D24 gene
144	6330549D23Rik	26.38782747	-0.108582448	0.505046017	-0.214995157	0.829771094	0.88372111	229613	RIKEN cDNA 6330549D23 gene
145	6430548M08Rik	495.7560245	-0.383477029	0.740421288	-0.517917347	0.604515938	0.708581072	234797	RIKEN cDNA 6430548M08 gene
146	6430571L13Rik	191.2129276	-0.353190047	0.231816099	-1.523578597	0.127614013	0.21439636	235599	RIKEN cDNA 6430571L13 gene
147	6430628N08Rik	30.15480433	-0.167629285	0.47146384	-0.355550672	0.722177091	0.802627747	76237	RIKEN cDNA 6430628N08 gene
148	6720489N17Rik	90.19920516	-0.415490858	0.395600207	-1.050279677	0.293589546	0.414514883	211378	RIKEN cDNA 6720489N17 gene
149	6820431F20Rik	2584.176791	-0.391121856	0.090605768	-4.316743444	1.58E-05	7.32E-05	547150	cadherin 11 pseudogene
150	8030462N17Rik	924.2543406	-0.149592267	0.107692883	-1.389063627	0.164813403	0.263692016	212163	RIKEN cDNA 8030462N17 gene
151	9030025P20Rik	141.3839716	0.001642873	0.295643721	0.005556937	0.995566229	0.996966463	100041574	RIKEN cDNA 9030025P20 gene
152	9030624G23Rik	32.86349824	-0.669954436	0.624564523	-1.072674497	0.283417187	0.403882254	66808	RIKEN cDNA 9030624G23 gene
153	9130019O22Rik	68.49484132	0.097373923	0.487458086	0.199758556	0.841669415	0.893275301	78921	RIKEN cDNA 9130019O22 gene
154	9130023H24Rik	107.6136596	-0.067839522	0.262556094	-0.258381061	0.796112832	0.859808556	100043133	RIKEN cDNA 9130023H24 gene
155	9130230L23Rik	16.19432465	0.200414308	0.678760321	0.295265209	0.767791292	0.838961633	231253	RIKEN cDNA 9130230L23 gene
156	9130401M01Rik	592.7159048	0.519857302	0.176635195	2.943112784	0.0032493	0.00910469	75758	RIKEN cDNA 9130401M01 gene
157	9330102E08Rik	439.9753203	-0.52010807	0.233796145	-2.224622099	0.026106618	0.056304257	330427	RIKEN cDNA 9330102E08 gene
158	9330159F19Rik	960.3587328	-0.45847913	0.123505655	-3.71221165	0.000205456	0.000755993	212448	RIKEN cDNA 9330159F19 gene
159	9430015G10Rik	52.65856767	-0.7525262	1.161655455	-0.647804989	0.517111088	0.633924061	230996	RIKEN cDNA 9430015G10 gene
160	9430038I01Rik	75.7593861	1.374203097	0.432056514	3.180609599	0.001469655	0.004460335	77252	RIKEN cDNA 9430038I01 gene
161	9530053A07Rik	19.18734443	1.827670621	0.692390998	2.639651045	0.008299143	0.02081852	319482	RIKEN cDNA 9530053A07 gene
162	9530068E07Rik	2805.137979	0.38241204	0.078523636	4.870024584	1.12E-06	6.21E-06	213673	RIKEN cDNA 9530068E07 gene
163	9530077C05Rik	251.8581317	0.376663775	0.193364892	1.947942934	0.051421792	0.100179631	68283	RIKEN cDNA 9530077C05 gene
164	9930012K11Rik	19.92419453	-0.725608618	1.327734341	-0.546501356	0.584721356	0.692241123	268759	RIKEN cDNA 9930012K11 gene
165	9930021J03Rik	595.5063534	-0.674387397	0.156556409	-4.307631992	1.65E-05	7.60E-05	240613	RIKEN cDNA 9930021J03 gene
166	9930104L06Rik	112.9561768	-0.328684103	0.304026874	-1.081102135	0.279651684	0.399558571	194268	RIKEN cDNA 9930104L06 gene
167	9930111J21Rik1	33.02858955	2.959851012	0.60116187	4.923550813	8.50E-07	4.83E-06	667214	RIKEN cDNA 9930111J21 gene 1
168	9930111J21Rik2	75.09870343	1.40588725	0.740541131	1.89845937	0.057635595	0.110511339	245240	RIKEN cDNA 9930111J21 gene 2
169	A130010J15Rik	116.6251152	0.415489333	0.259197124	1.602985891	0.108937769	0.188551231	319266	RIKEN cDNA A130010J15 gene
170	A2m	2588.83574	1.77730731	0.107558097	16.52416092	2.46E-61	2.35E-59	232345	alpha-2-macroglobulin
171	A2ml1	167.9585368	-0.171466678	0.191606237	-0.894890901	0.370845411	0.494121264	232400	alpha-2-macroglobulin like 1
172	A430005L14Rik	458.6424562	0.464756099	0.189122423	2.457435204	0.013993305	0.033005411	97159	RIKEN cDNA A430005L14 gene
173	A530032D15Rik	14.07349119	7.231743589	1.487351938	4.862160331	1.16E-06	6.44E-06	381287	RIKEN cDNA A530032D15Rik gene
174	A630001G21Rik	45.72462886	2.008830733	0.614480113	3.269154999	0.001078692	0.003371504	319997	RIKEN cDNA A630001G21 gene
175	A630010A05Rik	15.10563393	-0.008102029	0.74446654	-0.010882999	0.991316794	0.99415591	545280	RIKEN cDNA A630010A05 gene
176	A630089N07Rik	47.16730905	0.236768444	0.529785221	0.446914022	0.654937139	0.750346347	320586	RIKEN cDNA A630089N07 gene
177	A730009L09Rik	12.71502063	-1.317669999	1.240622637	-1.062103786	0.288188572	0.409207465	402727	RIKEN cDNA A730009L09 gene
178	A730046J19Rik	75.13264064	-0.619560178	0.363517336	-1.704348364	0.088316025	0.158536876	319764	RIKEN cDNA A730046J19 gene
179	A730049H05Rik	32.09237201	3.692270918	1.212485306	3.045208796	0.002325188	0.006737116	74516	RIKEN cDNA A730049H05 gene
180	A830005F24Rik	18.268589	-0.867099328	0.771239659	-1.124292972	0.260888759	0.37846943	442803	RIKEN cDNA A830005F24 gene
181	A830018L16Rik	654.4651575	-0.717126181	0.163542099	-4.384963785	1.16E-05	5.48E-05	320492	RIKEN cDNA A830018L16 gene
182	A930003A15Rik	17.21795316	-0.226987062	0.85457179	-0.265614972	0.790535754	0.855715993	68162	RIKEN cDNA A930003A15 gene
183	A930004D18Rik	178.5109582	-0.342822847	0.225192389	-1.522355386	0.127920057	0.214779195	77940	RIKEN cDNA A930004D18 gene
184	A930007A09Rik	43.87890416	0.211194319	0.419535828	0.503399961	0.614683099	0.717191839	432999	RIKEN cDNA A930007A09 gene
185	A930017K11Rik	33.3290275	-0.744819149	0.380662762	-1.956637801	0.050390067	0.098520077	100034748	RIKEN cDNA A930017K11 gene
186	A930017M01Rik	362.9612182	-0.983109419	0.127966892	-7.682529484	1.56E-14	2.13E-13	239410	Smg-5 homolog, nonsense mediated mRNA decay factor pseudogene
187	A930033H14Rik	31.12027884	-0.92735957	0.486960112	-1.904385075	0.056860052	0.109249861	320700	RIKEN cDNA A930033H14 gene
188	AA414768	158.9157213	-0.386035112	0.169130488	-2.282469096	0.02246166	0.049615414	245350	expressed sequence AA414768
189	AA467197	1361.063777	9.297895054	1.160994402	8.008561484	1.16E-15	1.74E-14	433470	expressed sequence AA467197
190	AA986860	78.88128645	-0.576160631	0.437635331	-1.316531346	0.187995765	0.292660122	212439	expressed sequence AA986860
191	Aaas	187.8431562	-0.241117195	0.393453599	-0.61282244	0.539993752	0.65357358	223921	achalasia, adrenocortical insufficiency, alacrimia
192	Aacs	1358.143184	-0.06190393	0.145959103	-0.424118326	0.671479521	0.763442943	78894	acetoacetyl-CoA synthetase
193	Aagab	763.5034807	-0.274406864	0.13535912	-2.02725065	0.042636786	0.085732558	66939	alpha- and gamma-adaptin binding protein
194	Aak1	34.9166675	-2.283787001	1.445033147	-1.58043918	0.114006325	0.195580684	269774	AP2 associated kinase 1
195	Aamdc	796.9981799	0.48693379	0.28170352	1.728532857	0.083892735	0.151680111	66273	adipogenesis associated Mth938 domain containing
196	Aamp	567.366231	1.82543463	0.527800584	3.458568798	0.000543054	0.001821835	227290	angio-associated migratory protein
197	Aar2	859.2986541	0.165132034	0.144247414	1.144783326	0.252298924	0.368737942	68295	AAR2 splicing factor homolog
198	Aard	511.0392912	0.102800993	0.115881499	0.887121708	0.375013378	0.498400059	239435	alanine and arginine rich domain containing protein
199	Aars	4828.156673	0.003729565	0.086052434	0.04334061	0.96543002	0.977634556	234734	alanyl-tRNA synthetase
200	Aars2	358.5503889	-0.781442341	0.185434329	-4.214119072	2.51E-05	0.000111031	224805	alanyl-tRNA synthetase 2, mitochondrial
201	Aarsd1	853.627527	0.281939665	0.105072643	2.683283274	0.007290321	0.01860469	69684	alanyl-tRNA synthetase domain containing 1
202	Aasdh	85.08348906	-0.553993022	0.320374674	-1.729203545	0.083772672	0.151475855	231326	aminoadipate-semialdehyde dehydrogenase
203	Aasdhppt	639.6845983	0.490402353	0.151941154	3.22758082	0.001248418	0.003847937	67618	aminoadipate-semialdehyde dehydrogenase-phosphopantetheinyl transferase
204	Aatf	251.7861501	0.222878534	0.154055003	1.446746483	0.147967941	0.241709637	56321	apoptosis antagonizing transcription factor
205	Aatk	7414.526481	-0.609747098	0.114272843	-5.335888058	9.51E-08	6.26E-07	11302	apoptosis-associated tyrosine kinase
206	AB124611	112.1397639	7.429919772	1.002448905	7.411769054	1.25E-13	1.58E-12	382062	cDNA sequence AB124611
207	Abat	14.17689177	-2.400959	1.153888185	-2.080755338	0.037456306	0.076620063	268860	4-aminobutyrate aminotransferase
208	Abca1	604.4405154	0.971920498	0.275916025	3.522522839	0.00042746	0.001467934	11303	ATP-binding cassette, sub-family A (ABC1), member 1
209	Abca2	7114.330612	-2.063724746	0.313610883	-6.580526562	4.69E-11	4.66E-10	11305	ATP-binding cassette, sub-family A (ABC1), member 2
210	Abca3	833.9437442	1.473046683	0.292572526	5.034808645	4.78E-07	2.82E-06	27410	ATP-binding cassette, sub-family A (ABC1), member 3
211	Abca4	21.86857773	-0.476022693	0.899611062	-0.529142774	0.596706411	0.70193022	11304	ATP-binding cassette, sub-family A (ABC1), member 4
212	Abca7	433.8617609	-0.275487036	0.191024435	-1.442156003	0.149258369	0.243426645	27403	ATP-binding cassette, sub-family A (ABC1), member 7
213	Abca8a	19.37979266	-0.299085977	0.811342894	-0.368630796	0.712402938	0.795157378	217258	ATP-binding cassette, sub-family A (ABC1), member 8a
214	Abca9	71.0406533	-2.153280426	0.540909902	-3.980848603	6.87E-05	0.000278697	217262	ATP-binding cassette, sub-family A (ABC1), member 9
215	Abcb10	990.3885362	-0.330204119	0.128284127	-2.574006043	0.010052852	0.024658809	56199	ATP-binding cassette, sub-family B (MDR/TAP), member 10
216	Abcb1a	468.4394107	-0.895153033	0.214407326	-4.175011405	2.98E-05	0.000129891	18671	ATP-binding cassette, sub-family B (MDR/TAP), member 1A
217	Abcb1b	23.59617333	-0.052813934	0.902392619	-0.058526558	0.953329208	0.969256599	18669	ATP-binding cassette, sub-family B (MDR/TAP), member 1B
218	Abcb6	30.25164739	2.749264752	1.06411588	2.583614062	0.009777113	0.024045957	74104	ATP-binding cassette, sub-family B (MDR/TAP), member 6
219	Abcb7	1122.140153	-0.223468306	0.178501893	-1.251910011	0.210602656	0.319698155	11306	ATP-binding cassette, sub-family B (MDR/TAP), member 7
220	Abcb8	291.5436561	0.037118316	0.513007095	0.07235439	0.942319881	0.961771438	74610	ATP-binding cassette, sub-family B (MDR/TAP), member 8
221	Abcb9	52.75884764	-0.901041751	0.634838015	-1.41932545	0.155804156	0.252141119	56325	ATP-binding cassette, sub-family B (MDR/TAP), member 9
222	Abcc1	27.07824124	-0.892426918	0.820615988	-1.087508568	0.276812114	0.396373719	17250	ATP-binding cassette, sub-family C (CFTR/MRP), member 1
223	Abcc10	145.1238398	-0.200165104	0.339582358	-0.589444946	0.555562834	0.666825249	224814	ATP-binding cassette, sub-family C (CFTR/MRP), member 10
224	Abcc12	16.33756532	-0.977590143	0.995737304	-0.981775152	0.326210632	0.45017826	244562	ATP-binding cassette, sub-family C (CFTR/MRP), member 12
225	Abcc2	12.39065528	-0.974337615	1.084935922	-0.898060057	0.369153532	0.492419875	12780	ATP-binding cassette, sub-family C (CFTR/MRP), member 2
226	Abcc3	89.95634095	2.28489641	0.459369003	4.973989097	6.56E-07	3.79E-06	76408	ATP-binding cassette, sub-family C (CFTR/MRP), member 3
227	Abcc4	231.084944	0.441844233	0.175713458	2.51457252	0.011917679	0.028692699	239273	ATP-binding cassette, sub-family C (CFTR/MRP), member 4
228	Abcc5	330.68445	-0.73632967	0.236666734	-3.111251241	0.001862964	0.00552219	27416	ATP-binding cassette, sub-family C (CFTR/MRP), member 5
229	Abcc6	13.77339995	-2.667056025	1.789701627	-1.490223837	0.136165391	0.226107296	27421	ATP-binding cassette, sub-family C (CFTR/MRP), member 6
230	Abcc8	257.0394521	-1.262929087	0.198393724	-6.365771379	1.94E-10	1.82E-09	20927	ATP-binding cassette, sub-family C (CFTR/MRP), member 8
231	Abcc9	229.2104829	-0.315862978	0.2312998	-1.365599878	0.172064585	0.272911527	20928	ATP-binding cassette, sub-family C (CFTR/MRP), member 9
232	Abcd2	1236.200788	-0.726827842	0.070981177	-10.23972661	1.32E-24	3.45E-23	26874	ATP-binding cassette, sub-family D (ALD), member 2
233	Abcd3	1858.805035	-0.261864593	0.092876481	-2.819493059	0.004809957	0.012902258	19299	ATP-binding cassette, sub-family D (ALD), member 3
234	Abcd4	270.9464387	-0.297676505	0.200109173	-1.487570516	0.136864194	0.227079321	19300	ATP-binding cassette, sub-family D (ALD), member 4
235	Abce1	1857.780847	0.076938274	0.114005507	0.674864533	0.499761836	0.618190457	24015	ATP-binding cassette, sub-family E (OABP), member 1
236	Abcf3	1754.646477	0.284572504	0.092389096	3.080152477	0.002068946	0.006071259	27406	ATP-binding cassette, sub-family F (GCN20), member 3
237	Abcg1	1459.032883	0.289230952	0.110244719	2.623535657	0.008702234	0.021725071	11307	ATP binding cassette subfamily G member 1
238	Abcg2	423.2028685	0.971013077	0.160094307	6.065256755	1.32E-09	1.11E-08	26357	ATP binding cassette subfamily G member 2 (Junior blood group)
239	Abcg4	286.7936206	-0.772277854	0.358751676	-2.152680824	0.031343772	0.065753581	192663	ATP binding cassette subfamily G member 4
240	Abhd1	23.57689537	-0.656704127	0.597171575	-1.099690866	0.271466836	0.390388752	57742	abhydrolase domain containing 1
241	Abhd10	40.40586358	-0.953816549	0.709421137	-1.344499761	0.178786834	0.281587286	213012	abhydrolase domain containing 10
242	Abhd11	358.0757775	0.75555008	0.195851065	3.857778765	0.000114422	0.000444374	68758	abhydrolase domain containing 11
243	Abhd11os	124.4958005	0.087752037	0.54787411	0.160168249	0.87274854	0.914895407	69812	abhydrolase domain containing 11, opposite strand
244	Abhd12	1499.664745	1.443021615	0.24379667	5.9189554	3.24E-09	2.59E-08	76192	abhydrolase domain containing 12
245	Abhd13	720.2861737	-0.17159518	0.084881703	-2.021580324	0.043219726	0.086768802	68904	abhydrolase domain containing 13
246	Abhd14a	261.5407069	-0.714638632	0.306068298	-2.334899228	0.019548686	0.044017354	68644	abhydrolase domain containing 14A
247	Abhd14b	104.5583994	1.443464347	0.645408041	2.236514353	0.025318098	0.054852883	76491	abhydrolase domain containing 14b
248	Abhd15	44.26272228	1.230486438	0.431443645	2.852021238	0.00434422	0.011780187	67477	abhydrolase domain containing 15
249	Abhd16a	137.8935602	1.076318971	0.998237193	1.078219663	0.280935739	0.401014928	193742	abhydrolase domain containing 16A
250	Abhd17a	36.63211061	0.57449	0.703720965	0.8163605	0.414293981	0.536940685	216169	abhydrolase domain containing 17A
251	Abhd17b	1304.33657	-0.41240191	0.138936035	-2.968286163	0.002994654	0.008449908	226016	abhydrolase domain containing 17B
252	Abhd17c	637.9211345	0.043971393	0.11306746	0.388895206	0.697353669	0.783559935	70178	abhydrolase domain containing 17C
253	Abhd18	160.0556092	-0.877984873	0.254919252	-3.444168558	0.000572818	0.001908799	269423	abhydrolase domain containing 18
254	Abhd2	33.17610531	-0.510904484	0.601924513	-0.848784976	0.396000952	0.518517767	54608	abhydrolase domain containing 2
255	Abhd3	1025.604586	-1.237533062	0.104612534	-11.8296825	2.74E-32	1.04E-30	106861	abhydrolase domain containing 3
256	Abhd4	2227.989249	-0.240958896	0.104953002	-2.295874251	0.021683072	0.048134528	105501	abhydrolase domain containing 4
257	Abhd5	762.9339377	-0.607416735	0.079816551	-7.610160126	2.74E-14	3.68E-13	67469	abhydrolase domain containing 5
258	Abhd6	797.1676004	-0.757397034	0.153575806	-4.931747075	8.15E-07	4.64E-06	66082	abhydrolase domain containing 6
259	Abhd8	13.41906591	-0.926404043	1.058841908	-0.874921966	0.381616366	0.504601064	64296	abhydrolase domain containing 8
260	Abi1	1088.663609	1.272024253	0.193724745	6.566142349	5.16E-11	5.10E-10	11308	abl interactor 1
261	Abi2	1313.425083	0.457210001	0.26307547	1.737942354	0.082220972	0.149251292	329165	abl interactor 2
262	Abi3	19.48118323	6.209802885	2.09012753	2.971016264	0.002968161	0.00838472	66610	ABI family member 3
263	Abi3bp	34.42085769	-1.822858058	0.926367554	-1.967748169	0.049097021	0.09645993	320712	ABI family member 3 binding protein
264	Abitram	31.14802906	-1.667062537	2.339641645	-0.712529007	0.476137256	0.595614155	230234	actin binding transcription modulator
265	Abl1	73.10747075	-0.394491044	0.274330286	-1.438014922	0.15042982	0.245019137	11350	c-abl oncogene 1, non-receptor tyrosine kinase
266	Abl2	1082.734851	-0.158315322	0.137577037	-1.150739433	0.249839449	0.365844287	11352	v-abl Abelson murine leukemia viral oncogene 2 (arg, Abelson-related gene)
267	Ablim1	1648.412617	-0.376433876	0.075924442	-4.958006492	7.12E-07	4.10E-06	226251	actin-binding LIM protein 1
268	Ablim2	820.8409702	-0.991597731	0.226165005	-4.384399482	1.16E-05	5.49E-05	231148	actin-binding LIM protein 2
269	Ablim3	233.1302593	-0.316466917	0.454438281	-0.696391413	0.486183739	0.60495982	319713	actin binding LIM protein family, member 3
270	Abr	308.4160868	-1.480422585	0.397302001	-3.7261896	0.000194396	0.000719637	109934	active BCR-related gene
271	Abracl	454.7363302	2.125211664	0.281087855	7.560666988	4.01E-14	5.30E-13	73112	ABRA C-terminal like
272	Abraxas1	34.69955314	-0.130942531	1.168888932	-0.112023073	0.910805112	0.941663787	70681	BRCA1 A complex subunit
273	Abraxas2	79.8430035	2.817855787	1.35443066	2.080472535	0.037482212	0.076665714	109359	BRISC complex subunit
274	Abt1	450.0951265	0.535675797	0.138153408	3.877398365	0.000105579	0.000412432	30946	activator of basal transcription 1
275	Abtb1	539.8519642	-0.090079145	0.097324438	-0.92555526	0.354677153	0.47854867	80283	ankyrin repeat and BTB (POZ) domain containing 1
276	Abtb2	648.9043453	-0.635462568	0.169838928	-3.741560165	0.000182881	0.000682212	99382	ankyrin repeat and BTB (POZ) domain containing 2
277	Acaa1a	156.1056079	-2.318914773	0.305464785	-7.5914308	3.16E-14	4.22E-13	113868	acetyl-Coenzyme A acyltransferase 1A
278	Acaa1b	13.57326759	0.020268433	0.878831767	0.023062927	0.981600078	0.98844687	235674	acetyl-Coenzyme A acyltransferase 1B
279	Acaca	293.1668808	0.202275163	0.389851903	0.51885129	0.603864447	0.70812762	107476	acetyl-Coenzyme A carboxylase alpha
280	Acacb	157.20847	-0.068948004	0.302203646	-0.228150801	0.819529008	0.876571838	100705	acetyl-Coenzyme A carboxylase beta
281	Acad10	48.51152727	-0.788190916	0.483463445	-1.630300955	0.103037906	0.179928848	71985	acyl-Coenzyme A dehydrogenase family, member 10
282	Acad11	62.39704013	-1.939122994	0.886625236	-2.187083014	0.028736464	0.061142632	102632	acyl-Coenzyme A dehydrogenase family, member 11
283	Acad8	410.435891	-0.025594354	0.145410842	-0.176014067	0.860282891	0.906275525	66948	acyl-Coenzyme A dehydrogenase family, member 8
284	Acad9	182.1249287	0.153217758	0.395353034	0.387546686	0.698351529	0.784227363	229211	acyl-Coenzyme A dehydrogenase family, member 9
285	Acadl	1753.387479	0.576603032	0.089403249	6.449463924	1.12E-10	1.07E-09	11363	acyl-Coenzyme A dehydrogenase, long-chain
286	Acadm	16.37962711	-0.907260731	0.940353861	-0.96480779	0.334641093	0.459025121	11364	acyl-Coenzyme A dehydrogenase, medium chain
287	Acadsb	1186.004773	-0.205088656	0.12244941	-1.674884808	0.093956835	0.166964891	66885	acyl-Coenzyme A dehydrogenase, short/branched chain
288	Acadvl	87.4374653	2.389213824	0.914764845	2.611833891	0.0090058	0.022387053	11370	acyl-Coenzyme A dehydrogenase, very long chain
289	Acan	305.0522836	-1.272468745	0.304755426	-4.175376825	2.97E-05	0.000129736	11595	aggrecan
290	Acap1	26.88785783	1.934499598	0.490778457	3.941696235	8.09E-05	0.000323266	216859	ArfGAP with coiled-coil, ankyrin repeat and PH domains 1
291	Acap2	1636.814864	-0.344001398	0.1321153	-2.603796821	0.00921974	0.022864697	78618	ArfGAP with coiled-coil, ankyrin repeat and PH domains 2
292	Acap3	164.4046502	1.472028642	0.906015116	1.624728567	0.104220408	0.181756034	140500	ArfGAP with coiled-coil, ankyrin repeat and PH domains 3
293	Acat1	2442.037347	0.203252803	0.050427719	4.030576969	5.56E-05	0.000229968	110446	acetyl-Coenzyme A acetyltransferase 1
294	Acat2	388.0912327	1.569941755	0.800095393	1.962193219	0.049739993	0.097490021	110460	acetyl-Coenzyme A acetyltransferase 2
295	Acbd3	861.5123216	-0.142865518	0.106474773	-1.341778096	0.179667956	0.28257588	170760	acyl-Coenzyme A binding domain containing 3
296	Acbd4	95.25325826	0.423307416	0.478898891	0.883918138	0.376740405	0.49991769	67131	acyl-Coenzyme A binding domain containing 4
297	Acbd5	1348.154042	-0.473227903	0.211871337	-2.233562635	0.025511865	0.055233472	74159	acyl-Coenzyme A binding domain containing 5
298	Acbd6	784.7649758	0.390381652	0.140041013	2.787623736	0.005309617	0.014079879	72482	acyl-Coenzyme A binding domain containing 6
299	Acbd7	17.74444474	-0.299384477	0.591489297	-0.506153667	0.612748778	0.715560325	78245	acyl-Coenzyme A binding domain containing 7
300	Accs	99.97695934	-0.210596158	0.470386553	-0.447708712	0.654363433	0.75012642	329470	1-aminocyclopropane-1-carboxylate synthase (non-functional)
301	Acd	519.0820423	0.496385505	0.142216428	3.490352773	0.000482383	0.00163499	497652	adrenocortical dysplasia
302	Ace	119.9152962	-1.212580306	0.295425401	-4.104522838	4.05E-05	0.000172459	11421	angiotensin I converting enzyme (peptidyl-dipeptidase A) 1
303	Acer2	105.1322862	2.472348985	0.692900663	3.568114619	0.000359559	0.001255958	230379	alkaline ceramidase 2
304	Acer3	310.1915707	2.796725622	0.294486309	9.496963129	2.16E-21	4.73E-20	66190	alkaline ceramidase 3
305	Ache	1094.912896	-0.95678366	0.653129693	-1.464921395	0.142942365	0.235272719	11423	acetylcholinesterase
306	Acin1	1472.454824	-0.112865796	0.089697882	-1.258288305	0.208287509	0.317062514	56215	apoptotic chromatin condensation inducer 1
307	Ackr1	1333.951297	0.852612246	0.127033835	6.711694137	1.92E-11	1.98E-10	13349	atypical chemokine receptor 1 (Duffy blood group)
308	Ackr3	251.1090691	0.580733579	0.293340994	1.979721864	0.04773479	0.094225591	12778	atypical chemokine receptor 3
309	Ackr4	14.01838228	-0.178165157	0.931908436	-0.191183114	0.848382133	0.897945709	252837	atypical chemokine receptor 4
310	Acly	6222.372969	-0.944334389	0.15267758	-6.185154304	6.20E-10	5.45E-09	104112	ATP citrate lyase
311	Acmsd	19.09613879	-0.210729591	0.817134126	-0.257888619	0.796492868	0.860115656	266645	amino carboxymuconate semialdehyde decarboxylase
312	Acnat1	65.27143706	3.051608919	0.553240128	5.515884993	3.47E-08	2.43E-07	230161	acyl-coenzyme A amino acid N-acyltransferase 1
313	Aco1	793.8652616	-0.285112876	0.136563557	-2.08776692	0.036818865	0.075535503	11428	aconitase 1
314	Aco2	9522.9259	-0.635190334	0.05469322	-11.61369413	3.51E-31	1.28E-29	11429	aconitase 2, mitochondrial
315	Acod1	1478.777823	12.50470333	1.052160702	11.88478461	1.42E-32	5.47E-31	16365	aconitate decarboxylase 1
316	Acot1	528.81459	0.299736299	0.259763205	1.153882818	0.248548214	0.364178204	26897	acyl-CoA thioesterase 1
317	Acot13	1308.428713	0.399381234	0.159948112	2.496942475	0.012526928	0.029953562	66834	acyl-CoA thioesterase 13
318	Acot2	186.6756645	-0.480074357	0.202194561	-2.374318849	0.017581361	0.040168774	171210	acyl-CoA thioesterase 2
319	Acot3	16.5469304	-0.817330883	0.586200553	-1.394285418	0.163231433	0.261856808	171281	acyl-CoA thioesterase 3
320	Acot4	174.4812055	2.202969209	0.352231951	6.254313959	3.99E-10	3.58E-09	171282	acyl-CoA thioesterase 4
321	Acot6	176.3728951	-0.684617588	0.212404132	-3.223183946	0.001267741	0.003904679	217700	acyl-CoA thioesterase 6
322	Acot7	706.6179983	2.841999324	0.832164899	3.415187694	NA	NA	70025	acyl-CoA thioesterase 7
323	Acot8	106.4654354	1.044440765	0.477318762	2.188141024	0.028659331	0.061002822	170789	acyl-CoA thioesterase 8
324	Acox1	2083.91128	0.507832269	0.17848864	2.845179781	0.004438636	0.012002693	11430	acyl-Coenzyme A oxidase 1, palmitoyl
325	Acox3	122.0564553	0.222187816	0.255166852	0.870755014	0.383887933	0.506789014	80911	acyl-Coenzyme A oxidase 3, pristanoyl
326	Acp1	1879.668909	0.34502257	0.095475368	3.613733841	0.000301819	0.001072866	11431	acid phosphatase 1, soluble
327	Acp2	986.4204196	0.44648161	0.319631634	1.396863024	0.162454766	0.260826353	11432	acid phosphatase 2, lysosomal
328	Acp5	59.76874881	5.333306709	1.639959918	3.252095767	0.001145574	0.003559713	11433	acid phosphatase 5, tartrate resistant
329	Acp6	148.3898318	0.338978412	0.172730978	1.962464492	0.049708431	0.097446043	66659	acid phosphatase 6, lysophosphatidic
330	Acp7	21.27352369	-0.526903311	0.737659816	-0.714290381	0.475047639	0.594575036	101744	acid phosphatase 7, tartrate resistant
331	Acrbp	49.79711741	0.146248848	0.331158015	0.441628592	0.65875799	0.753188667	54137	proacrosin binding protein
332	Acsf2	488.7150243	-0.532104101	0.116730701	-4.558390336	5.15E-06	2.59E-05	264895	acyl-CoA synthetase family member 2
333	Acsf3	385.8229472	-0.31035933	0.222659717	-1.39387283	0.16335601	0.261938622	257633	acyl-CoA synthetase family member 3
334	Acsl1	83.50786376	-2.74768167	0.80522423	-3.412318666	0.000644128	0.002119311	14081	acyl-CoA synthetase long-chain family member 1
335	Acsl3	4261.135353	-0.64744462	0.09364367	-6.913917626	4.71E-12	5.16E-11	74205	acyl-CoA synthetase long-chain family member 3
336	Acsl4	1173.346357	0.764334647	0.194932221	3.921027738	8.82E-05	0.000349806	50790	acyl-CoA synthetase long-chain family member 4
337	Acsl5	1240.844402	1.275416863	0.138855304	9.185222472	4.11E-20	8.41E-19	433256	acyl-CoA synthetase long-chain family member 5
338	Acsl6	1195.142552	-4.036113999	1.210231346	-3.334993771	0.000853013	0.002727191	216739	acyl-CoA synthetase long-chain family member 6
339	Acsm5	20.10072633	-0.808101215	0.458481482	-1.762560206	0.077974694	0.142842149	272428	acyl-CoA synthetase medium-chain family member 5
340	Acss1	511.3093648	0.282727421	0.259775705	1.08835205	0.276439721	0.396096446	68738	acyl-CoA synthetase short-chain family member 1
341	Acss2	86.87870092	-1.095649693	0.310917099	-3.523928716	0.000425199	0.001461813	60525	acyl-CoA synthetase short-chain family member 2
342	Acss3	44.96549356	0.203237636	0.795178546	0.255587424	0.79826943	0.861285783	380660	acyl-CoA synthetase short-chain family member 3
343	Acta1	24.0109813	-0.009338901	0.721071441	-0.012951423	0.989666549	0.993205277	11459	actin alpha 1, skeletal muscle
344	Actb	41.52836178	-1.651173541	0.619500915	-2.665328659	0.007691311	0.019460603	11461	actin, beta
345	Actg1	41.00760909	-0.610722421	0.820313419	-0.744498879	0.456574719	0.577956383	11465	actin, gamma, cytoplasmic 1
346	Actl6a	26.63739755	1.623857482	1.606213274	1.010984972	0.312023622	0.435474512	56456	actin-like 6A
347	Actl6b	548.3297143	-0.38640538	0.191917035	-2.01339803	0.044072773	0.088219888	83766	actin-like 6B
348	Actn1	85.64138347	-0.321310852	0.635674172	-0.505464695	0.613232489	0.715968623	109711	actinin, alpha 1
349	Actn2	316.760955	-1.252825122	0.276376172	-4.533043182	5.81E-06	2.90E-05	11472	actinin alpha 2
350	Actn3	20.78266875	-0.455206694	1.085004252	-0.419543696	0.674818828	0.76614967	11474	actinin alpha 3
351	Actn4	247.113398	-2.432420521	0.696006747	-3.494823192	0.000474376	0.001610661	60595	actinin alpha 4
352	Actr10	3121.315157	-0.14508439	0.078154728	-1.856373805	0.063400296	0.119790386	56444	ARP10 actin-related protein 10
353	Actr1a	4943.327348	-0.099660484	0.055048563	-1.810410288	0.070232185	0.130641772	54130	ARP1 actin-related protein 1A, centractin alpha
354	Actr1b	21.21201153	-0.986205072	0.54255418	-1.817707996	0.069108775	0.128798834	226977	ARP1 actin-related protein 1B, centractin beta
355	Actr2	6955.678493	0.990823347	0.109108205	9.081107555	1.07E-19	2.12E-18	66713	ARP2 actin-related protein 2
356	Actr3	5541.237105	0.972282096	0.261063757	3.724308987	0.000195851	0.000724143	74117	ARP3 actin-related protein 3
357	Actr3b	1035.564681	0.282660598	0.116359863	2.429193287	0.015132463	0.035314039	242894	ARP3 actin-related protein 3B
358	Actr5	137.0855133	0.823811539	0.18448314	4.465511259	7.99E-06	3.88E-05	109275	ARP5 actin-related protein 5
359	Actr6	327.4596883	0.009137065	0.152304853	0.05999195	0.952162046	0.96857707	67019	ARP6 actin-related protein 6
360	Actr8	1048.795237	-0.143868306	0.091584062	-1.570888015	0.116208663	0.198752265	56249	ARP8 actin-related protein 8
361	Actrt3	41.01242178	-0.31335838	0.490482495	-0.638877805	0.522902428	0.639189416	76652	actin related protein T3
362	Acvr1	432.3656494	0.404187432	0.122080184	3.310835691	0.000930178	0.002950929	11477	activin A receptor, type 1
363	Acvr2a	335.8523171	-0.482273183	0.257968727	-1.869502509	0.061552935	0.116733614	11480	activin receptor IIA
364	Acvr2b	57.22146333	-1.134768971	0.420763403	-2.696928877	0.006998222	0.017947174	11481	activin receptor IIB
365	Acvrl1	359.6245524	1.46857763	0.424948889	3.455892383	0.000548474	0.001835696	11482	activin A receptor, type II-like 1
366	Acy1	103.568331	1.55581817	1.223084671	1.272044534	0.203357297	0.311176435	109652	aminoacylase 1
367	Acy3	150.6391449	-1.338959109	0.307015617	-4.361208471	1.29E-05	6.06E-05	71670	aspartoacylase (aminoacylase) 3
368	Acyp1	34.47092148	0.135645828	0.75838887	0.178860521	0.858047223	0.904587805	66204	acylphosphatase 1, erythrocyte (common) type
369	Acyp2	999.1031553	0.385421601	0.157647659	2.444829197	0.014492076	0.034039008	75572	acylphosphatase 2, muscle type
370	Ada	72.64008807	1.804769315	0.532900876	3.386688591	0.000707416	0.002303177	11486	adenosine deaminase
371	Adal	258.3394114	0.067623405	0.261201134	0.258893995	0.795717032	0.859690297	75894	adenosine deaminase-like
372	Adam11	323.1895603	-2.48981	1.01257559	-2.458888031	0.013936808	0.032883046	11488	a disintegrin and metallopeptidase domain 11
373	Adam15	894.4897768	1.80530872	0.196992086	9.164371818	4.98E-20	1.01E-18	11490	a disintegrin and metallopeptidase domain 15 (metargidin)
374	Adam17	189.8165738	2.273308572	0.810587252	2.804520508	0.005039148	0.013444442	11491	a disintegrin and metallopeptidase domain 17
375	Adam19	868.6454011	-0.89104017	0.106601645	-8.358596854	6.35E-17	1.04E-15	11492	a disintegrin and metallopeptidase domain 19 (meltrin beta)
376	Adam1a	88.76405316	-1.720940873	0.272286257	-6.320336877	2.61E-10	2.40E-09	280668	a disintegrin and metallopeptidase domain 1a
377	Adam21	25.16384684	0.672200779	0.448566038	1.498554777	0.133989172	0.223071607	56622	a disintegrin and metallopeptidase domain 21
378	Adam22	1167.912014	-0.737710884	0.276043415	-2.672445143	0.007530069	0.019104676	11496	a disintegrin and metallopeptidase domain 22
379	Adam23	2904.352203	0.503977232	0.162555697	3.10033572	0.001933014	0.005711603	23792	a disintegrin and metallopeptidase domain 23
380	Adam33	48.10501108	-0.942098722	0.554596327	-1.698710712	0.089373704	0.160126012	110751	a disintegrin and metallopeptidase domain 33
381	Adam8	21.93792472	3.993272627	1.753642165	2.277130824	0.022778415	0.050190523	11501	a disintegrin and metallopeptidase domain 8
382	Adam9	1984.01203	0.527372575	0.137466322	3.836376564	0.000124863	0.000481334	11502	a disintegrin and metallopeptidase domain 9 (meltrin gamma)
383	Adamts10	84.46951085	-0.137556828	0.321860834	-0.427379828	0.669102697	0.761226824	224697	a disintegrin-like and metallopeptidase (reprolysin type) with thrombospondin type 1 motif, 10
384	Adamts15	52.34007986	-0.986252918	0.524178637	-1.881520627	0.059901132	0.114013601	235130	a disintegrin-like and metallopeptidase (reprolysin type) with thrombospondin type 1 motif, 15
385	Adamts17	13.65593363	-1.778663457	1.213187271	-1.466107912	0.142618891	0.234875829	233332	a disintegrin-like and metallopeptidase (reprolysin type) with thrombospondin type 1 motif, 17
386	Adamts18	16.92848851	-2.849529667	0.960449276	-2.966871588	0.003008466	0.008485518	208936	a disintegrin-like and metallopeptidase (reprolysin type) with thrombospondin type 1 motif, 18
387	Adamts19	13.36125169	-1.132156766	0.816785859	-1.386112104	0.165712675	0.264921992	240322	a disintegrin-like and metallopeptidase (reprolysin type) with thrombospondin type 1 motif, 19
388	Adamts2	416.0376687	-1.735713065	0.187065656	-9.278630286	1.72E-20	3.59E-19	216725	a disintegrin-like and metallopeptidase (reprolysin type) with thrombospondin type 1 motif, 2
389	Adamts20	178.2332422	-0.703506149	0.216254125	-3.253145575	0.00114135	0.003549685	223838	a disintegrin-like and metallopeptidase (reprolysin type) with thrombospondin type 1 motif, 20
390	Adamts4	2175.723566	-1.513074326	0.189504246	-7.984382172	1.41E-15	2.11E-14	240913	a disintegrin-like and metallopeptidase (reprolysin type) with thrombospondin type 1 motif, 4
391	Adamts5	360.9340726	0.735453128	0.334116645	2.201186738	0.027722807	0.059263326	23794	a disintegrin-like and metallopeptidase (reprolysin type) with thrombospondin type 1 motif, 5 (aggrecanase-2)
392	Adamts6	82.52240577	-0.777356165	0.356320127	-2.181622945	0.029137372	0.061847786	108154	a disintegrin-like and metallopeptidase (reprolysin type) with thrombospondin type 1 motif, 6
393	Adamts9	151.0214791	-0.003552018	0.27696965	-0.012824576	0.98976775	0.993208641	101401	a disintegrin-like and metallopeptidase (reprolysin type) with thrombospondin type 1 motif, 9
394	Adamtsl1	302.6027703	-0.437622774	0.22800037	-1.919395015	0.054934361	0.106017163	77739	ADAMTS-like 1
395	Adamtsl2	101.7534949	0.442217617	0.326877263	1.352855236	0.176101882	0.278281883	77794	ADAMTS-like 2
396	Adamtsl3	37.03888782	-0.279739125	0.631074915	-0.443274037	0.657567533	0.752423832	269959	ADAMTS-like 3
397	Adamtsl4	757.7615636	0.203162024	0.099867852	2.034308527	0.041920498	0.08452958	229595	ADAMTS-like 4
398	Adamtsl5	132.7129291	-0.915633816	0.468027541	-1.956367384	0.050421891	0.098573275	66548	ADAMTS-like 5
399	Adap1	3929.939904	-0.181282911	0.070765447	-2.561743322	0.010414826	0.02545608	231821	ArfGAP with dual PH domains 1
400	Adar	2576.37798	-0.413779532	0.197986334	-2.089939866	0.036623202	0.075225655	56417	adenosine deaminase, RNA-specific
401	Adarb1	3254.133803	-1.439091635	1.342271195	-1.072131802	0.283660837	0.404192547	110532	adenosine deaminase, RNA-specific, B1
402	Adarb2	147.1288177	-0.51636275	0.301069475	-1.715094996	0.086327812	0.155385696	94191	adenosine deaminase, RNA-specific, B2
403	Adat1	26.14559538	-1.196064492	0.554170303	-2.1582977	0.030904693	0.064985652	30947	adenosine deaminase, tRNA-specific 1
404	Adat2	63.49919568	0.135002295	0.356736715	0.378436783	0.705106148	0.789115965	66757	adenosine deaminase, tRNA-specific 2
405	Adat3	24.00333029	-0.761224065	1.275759159	-0.596683206	0.550718907	0.662537643	100113398	adenosine deaminase, tRNA-specific 3
406	Adck1	597.9258386	-0.149428073	0.133826927	-1.116577032	0.264175217	0.382365835	72113	aarF domain containing kinase 1
407	Adck2	242.2110438	-0.884405523	0.30041827	-2.943913905	0.003240901	0.009082348	57869	aarF domain containing kinase 2
408	Adck5	124.7678618	0.323397844	0.346939424	0.932144985	0.351261602	0.475261153	268822	aarF domain containing kinase 5
409	Adcy1	2419.916446	-0.724732315	0.149856989	-4.836159603	1.32E-06	7.26E-06	432530	adenylate cyclase 1
410	Adcy2	943.3931953	-1.047496815	0.121494154	-8.621787776	6.59E-18	1.16E-16	210044	adenylate cyclase 2
411	Adcy3	866.099275	-1.185485887	0.146180738	-8.10972707	5.07E-16	7.84E-15	104111	adenylate cyclase 3
412	Adcy4	71.37266547	1.006160072	0.524808125	1.917196063	0.055213028	0.106468383	104110	adenylate cyclase 4
413	Adcy5	2448.047822	-0.904666802	0.111914653	-8.083542018	6.29E-16	9.63E-15	224129	adenylate cyclase 5
414	Adcy6	461.7787746	-0.870172795	0.237934192	-3.657199451	0.000254986	0.000920577	11512	adenylate cyclase 6
415	Adcy7	312.0861317	0.322268618	0.176584654	1.825009192	0.067999642	0.127008775	11513	adenylate cyclase 7
416	Adcy8	599.017194	-1.496168553	0.213021378	-7.023560564	2.16E-12	2.44E-11	11514	adenylate cyclase 8
417	Adcy9	396.4759348	-2.279242411	0.464790378	-4.903807222	9.40E-07	5.30E-06	11515	adenylate cyclase 9
418	Adcyap1	910.9431423	0.479220774	0.117512469	4.078041911	4.54E-05	0.000191341	11516	adenylate cyclase activating polypeptide 1
419	Adcyap1r1	34.68544498	-1.571628684	1.001868397	-1.568697733	0.116718387	0.19944838	11517	adenylate cyclase activating polypeptide 1 receptor 1
420	Add1	3313.968931	-0.110692153	0.076625591	-1.444584652	0.148574586	0.242478084	11518	adducin 1 (alpha)
421	Add2	2639.965399	-0.929125704	0.152913814	-6.076139735	1.23E-09	1.04E-08	11519	adducin 2 (beta)
422	Add3	1544.702736	1.084876379	0.235998666	4.596959789	4.29E-06	2.18E-05	27360	adducin 3 (gamma)
423	Adgb	27.50647558	1.733574608	0.519108102	3.339525241	0.000839217	0.002688718	215772	androglobin
424	Adgra2	101.9457682	1.056231424	0.636294687	1.659972095	0.096920066	0.171328543	78560	adhesion G protein-coupled receptor A2
425	Adgra3	482.4298523	-0.750863168	0.177618848	-4.227384507	2.36E-05	0.000105242	70693	adhesion G protein-coupled receptor A3
426	Adgrb1	2258.572885	-0.948276661	0.150218803	-6.312636241	2.74E-10	2.51E-09	107831	adhesion G protein-coupled receptor B1
427	Adgrb2	2487.758633	-0.810370566	0.158271981	-5.120113859	3.05E-07	1.86E-06	230775	adhesion G protein-coupled receptor B2
428	Adgrb3	820.1573791	-1.28715114	0.215976739	-5.95967486	2.53E-09	2.05E-08	210933	adhesion G protein-coupled receptor B3
429	Adgre1	34.31309549	1.060508095	1.734064728	0.611573534	0.540819953	0.654091738	13733	adhesion G protein-coupled receptor E1
430	Adgre5	128.596778	2.152150819	0.764672501	2.814473929	0.004885714	0.01307755	26364	adhesion G protein-coupled receptor E5
431	Adgrf5	618.4985226	-0.359265585	0.208557329	-1.722622678	0.084956781	0.153292519	224792	adhesion G protein-coupled receptor F5
432	Adgrg1	2247.630252	-0.689662908	0.084473712	-8.164231113	3.23E-16	5.07E-15	14766	adhesion G protein-coupled receptor G1
433	Adgrg2	47.64789015	0.565981511	0.412022239	1.373667382	0.169544968	0.269696195	237175	adhesion G protein-coupled receptor G2
434	Adgrg6	189.7993979	0.752688776	0.352751169	2.133766923	0.032861865	0.068478795	215798	adhesion G protein-coupled receptor G6
435	Adgrl1	4542.115999	-0.851447839	0.100435441	-8.477563601	2.30E-17	3.90E-16	330814	adhesion G protein-coupled receptor L1
436	Adgrl2	1048.532729	-0.929893469	0.111241517	-8.359230363	6.31E-17	1.03E-15	99633	adhesion G protein-coupled receptor L2
437	Adgrl3	996.9678704	-1.416730694	0.158414833	-8.943169458	3.78E-19	7.19E-18	319387	adhesion G protein-coupled receptor L3
438	Adgrv1	95.82085509	-0.102436186	0.427416004	-0.239663898	0.810590825	0.87028308	110789	adhesion G protein-coupled receptor V1
439	Adh5	1615.451381	0.23260242	0.106834996	2.177211855	0.029464764	0.062400096	11532	alcohol dehydrogenase 5 (class III), chi polypeptide
440	Adhfe1	67.45378321	-1.191349498	1.088473009	-1.094514506	0.273729389	0.393145491	76187	alcohol dehydrogenase, iron containing, 1
441	Adipor1	440.7690679	-0.031814583	0.321264392	-0.099029286	0.921115018	0.94828498	72674	adiponectin receptor 1
442	Adipor2	121.7008949	-2.464459914	1.110752218	-2.218730582	0.026505059	0.057031134	68465	adiponectin receptor 2
443	Adk	613.395116	-1.255715941	0.352179622	-3.565555366	0.000363086	0.001267243	11534	adenosine kinase
444	Adnp	385.1084723	-1.359049866	0.383283323	-3.545810069	0.000391408	0.001357	11538	activity-dependent neuroprotective protein
445	Ado	2700.357874	-0.423697507	0.157337744	-2.692917128	0.007082987	0.0181406	211488	2-aminoethanethiol (cysteamine) dioxygenase
446	Adora1	4423.596662	-0.331007968	0.123224936	-2.686209288	0.007226781	0.018466806	11539	adenosine A1 receptor
447	Adora2a	56.5753147	0.917124322	0.341394072	2.686409628	0.007222448	0.018457944	11540	adenosine A2a receptor
448	Adora2b	304.826696	0.26334571	0.204783389	1.285972026	0.198452825	0.305510078	11541	adenosine A2b receptor
449	Adora3	102.0831382	3.105874805	0.546491635	5.68329798	1.32E-08	9.79E-08	11542	adenosine A3 receptor
450	Adpgk	538.5715811	-0.074946024	0.171560836	-0.43684809	0.66222152	0.755975184	72141	ADP-dependent glucokinase
451	Adprm	261.0568032	0.5668423	0.19461114	2.912691953	0.003583279	0.009924642	66358	ADP-ribose/CDP-alcohol diphosphatase, manganese dependent
452	Adprs	434.2836525	0.569583998	0.165026408	3.451471828	0.000557538	0.001862238	100206	ADP-ribosylserine hydrolase
453	Adra1a	134.2347696	-1.640685228	0.412861748	-3.973933735	7.07E-05	0.000286081	11549	adrenergic receptor, alpha 1a
454	Adra1b	479.8048806	-0.784485072	0.169017751	-4.641435975	3.46E-06	1.79E-05	11548	adrenergic receptor, alpha 1b
455	Adra1d	137.3196752	-1.007886309	0.380826172	-2.646578371	0.008131066	0.020442511	11550	adrenergic receptor, alpha 1d
456	Adra2a	1300.149336	-0.38175708	0.090662295	-4.210759059	2.55E-05	0.000112555	11551	adrenergic receptor, alpha 2a
457	Adra2c	330.3274763	-0.421012347	0.22197612	-1.896656036	0.05787335	0.110867691	11553	adrenergic receptor, alpha 2c
458	Adrb1	212.6607119	0.828569501	0.236327224	3.506026461	0.00045485	0.001551764	11554	adrenergic receptor, beta 1
459	Adrb2	72.74527851	1.636033287	0.529190029	3.091579955	0.001990944	0.005861689	11555	adrenergic receptor, beta 2
460	Adrb3	43.30385808	1.682793271	0.538787759	3.123295295	0.001788382	0.00531735	11556	adrenergic receptor, beta 3
461	Adrm1	1386.01786	-0.011007541	0.083116173	-0.132435612	0.894639749	0.930038693	56436	adhesion regulating molecule 1
462	Adsl	391.0776126	-0.711539228	0.352768777	-2.017013051	0.043694151	0.087560472	11564	adenylosuccinate lyase
463	Adss	2086.572256	0.041153781	0.108349377	0.379824803	0.70407547	0.788416882	11566	adenylosuccinate synthetase, non muscle
464	Adssl1	1804.228907	-0.235465643	0.152202631	-1.547053701	0.121850297	0.206417824	11565	adenylosuccinate synthetase like 1
465	Aebp1	208.3208652	0.157518826	0.251328645	0.626744421	0.530826781	0.645918881	11568	AE binding protein 1
466	Aebp2	258.2978622	1.325806683	0.341280543	3.884800091	0.000102414	0.000401167	11569	AE binding protein 2
467	Aen	808.734327	0.669973448	0.162168043	4.131353101	3.61E-05	0.000154682	68048	apoptosis enhancing nuclease
468	Afap1l1	552.2995516	-0.976700638	0.176192415	-5.543375041	2.97E-08	2.10E-07	106877	actin filament associated protein 1-like 1
469	Afap1l2	213.1586233	0.018579092	0.208734516	0.089008241	0.929075361	0.953046155	226250	actin filament associated protein 1-like 2
470	Afdn	889.8826982	-0.522960089	0.083368444	-6.272878133	3.54E-10	3.20E-09	17356	afadin, adherens junction formation factor
471	Aff1	426.2789912	3.382573369	0.793098312	4.265011436	2.00E-05	9.03E-05	17355	AF4/FMR2 family, member 1
472	Aff2	84.81096712	-2.978080175	0.900348349	-3.307697714	0.000940663	0.00297844	14266	AF4/FMR2 family, member 2
473	Aff3	728.8415007	-0.559474435	0.157611719	-3.549700725	0.000385669	0.001338601	16764	AF4/FMR2 family, member 3
474	Afg1l	186.8267219	0.484942273	0.439539774	1.103295543	0.269898842	0.388698725	215951	AFG1 like ATPase
475	Afg3l1	23.8854287	-1.145178027	1.309112223	-0.874774528	0.381696599	0.504644675	114896	AFG3-like AAA ATPase 1
476	Afg3l2	93.75113489	-0.02709835	0.327415346	-0.082764448	0.934038839	0.956381266	69597	AFG3-like AAA ATPase 2
477	Afp	12.3518303	5.607891454	1.429929967	3.921794482	8.79E-05	0.000348821	11576	alpha fetoprotein
478	Aftph	1522.815215	0.417235804	0.229273971	1.819813221	0.068787454	0.128255937	216549	aftiphilin
479	Aga	306.8270716	0.270955393	0.151640775	1.786824114	0.073965921	0.136611506	11593	aspartylglucosaminidase
480	Agap1	3251.814083	-0.320641091	0.10433046	-3.073321923	0.0021169	0.006202604	347722	ArfGAP with GTPase domain, ankyrin repeat and PH domain 1
481	Agap2	1920.711175	-0.512422672	0.247883933	-2.06718792	0.03871645	0.078895571	216439	ArfGAP with GTPase domain, ankyrin repeat and PH domain 2
482	Agap3	4550.58973	-0.138462986	0.084010821	-1.648156562	0.099320548	0.174823808	213990	ArfGAP with GTPase domain, ankyrin repeat and PH domain 3
483	Agbl2	30.1918666	-0.055423658	0.500650898	-0.110703203	0.911851706	0.942245293	271813	ATP/GTP binding protein-like 2
484	Agbl3	157.808813	-0.845886615	0.314478204	-2.68980999	0.007149271	0.018295008	76223	ATP/GTP binding protein-like 3
485	Agbl4	191.4644568	-0.646682175	0.260592373	-2.481585195	0.013079944	0.031091431	78933	ATP/GTP binding protein-like 4
486	Agbl5	119.7224617	-0.382204209	0.212858715	-1.795576977	0.07256182	0.134341897	231093	ATP/GTP binding protein-like 5
487	Agfg1	1577.098938	-0.232808607	0.079624614	-2.923827139	0.003457567	0.009620116	15463	ArfGAP with FG repeats 1
488	Agfg2	20.70791592	-0.568431725	2.221993332	-0.255820626	0.798089346	0.861143081	231801	ArfGAP with FG repeats 2
489	Aggf1	1407.481745	-0.249191532	0.09576508	-2.602112707	0.00926514	0.022969288	66549	angiogenic factor with G patch and FHA domains 1
490	Agk	19.72961235	-0.764455212	0.643530098	-1.187909026	0.234869253	0.348486194	69923	acylglycerol kinase
491	Agl	1092.431116	-0.676197585	0.090458361	-7.475235846	7.71E-14	9.94E-13	77559	amylo-1,6-glucosidase, 4-alpha-glucanotransferase
492	Agmat	43.09341684	-0.136951095	0.529238664	-0.258770011	0.795812697	0.859690297	75986	agmatine ureohydrolase (agmatinase)
493	Agmo	85.63495495	1.685905071	0.604889779	2.787127723	0.005317752	0.014097504	319660	alkylglycerol monooxygenase
494	Ago1	1769.739032	-0.046755279	0.122014917	-0.383193136	0.701576567	0.786236908	236511	argonaute RISC catalytic subunit 1
495	Ago4	159.2381599	-0.395723185	0.220260066	-1.796617937	0.072396295	0.134083487	76850	argonaute RISC catalytic subunit 4
496	Agpat1	825.8705092	1.481870607	0.625543442	2.368933167	0.017839477	0.040667153	55979	1-acylglycerol-3-phosphate O-acyltransferase 1 (lysophosphatidic acid acyltransferase, alpha)
497	Agpat2	39.21890516	2.585994343	1.364640994	1.894999751	0.058092435	0.111197635	67512	1-acylglycerol-3-phosphate O-acyltransferase 2 (lysophosphatidic acid acyltransferase, beta)
498	Agpat3	1513.046384	-2.047361734	0.155981647	-13.1256579	2.35E-39	1.13E-37	28169	1-acylglycerol-3-phosphate O-acyltransferase 3
499	Agpat4	2686.128402	-0.226683685	0.16309981	-1.389846407	0.164575523	0.263452451	68262	1-acylglycerol-3-phosphate O-acyltransferase 4 (lysophosphatidic acid acyltransferase, delta)
500	Agpat5	2106.164611	-0.11205113	0.130434307	-0.859061801	0.390306421	0.51310593	52123	1-acylglycerol-3-phosphate O-acyltransferase 5 (lysophosphatidic acid acyltransferase, epsilon)
501	Agps	14.60679761	0.050101022	1.065842655	0.047006021	0.962508429	0.975887561	228061	alkylglycerone phosphate synthase
502	Agrn	1221.677501	-0.722280978	0.199427334	-3.621775218	0.000292588	0.001042831	11603	agrin
503	Agt	2735.408227	-1.493013446	0.262552403	-5.686535066	1.30E-08	9.61E-08	11606	angiotensinogen (serpin peptidase inhibitor, clade A, member 8)
504	Agtpbp1	1626.805723	-1.133232982	0.217304194	-5.214961389	1.84E-07	1.16E-06	67269	ATP/GTP binding protein 1
505	Agtr2	98.88540029	-1.127707826	0.292672123	-3.853143973	0.000116611	0.000452463	11609	angiotensin II receptor, type 2
506	Agtrap	1136.528421	1.502047444	0.123464837	12.16579135	4.73E-34	1.91E-32	11610	angiotensin II, type I receptor-associated protein
507	Ahctf1	127.5185155	0.353684313	0.308085228	1.148008024	0.250965251	0.367190751	226747	AT hook containing transcription factor 1
508	Ahcyl1	4977.675775	1.817564388	0.256803594	7.077643898	1.47E-12	1.69E-11	229709	S-adenosylhomocysteine hydrolase-like 1
509	Ahcyl2	2729.734739	-1.092369003	0.119898429	-9.110786623	8.18E-20	1.63E-18	74340	S-adenosylhomocysteine hydrolase-like 2
510	Ahdc1	301.7082413	0.030764669	0.624945391	0.049227771	0.96073778	0.974749655	230793	AT hook, DNA binding motif, containing 1
511	Ahi1	1931.747643	1.053986543	0.216886504	4.859622536	1.18E-06	6.52E-06	52906	Abelson helper integration site 1
512	Ahnak	1168.448974	1.685174294	0.184365621	9.140393346	6.22E-20	1.25E-18	66395	AHNAK nucleoprotein (desmoyokin)
513	Ahnak2	1379.008526	-1.424239838	0.180311897	-7.898756897	2.82E-15	4.13E-14	100041194	AHNAK nucleoprotein 2
514	Ahr	85.30426645	0.134306232	0.27000618	0.497419104	0.618893536	0.720608664	11622	aryl-hydrocarbon receptor
515	Ahrr	17.76399526	-0.236345669	1.144477814	-0.206509612	0.836392858	0.88904461	11624	aryl-hydrocarbon receptor repressor
516	Ahsa1	3019.867994	-0.038824188	0.062493399	-0.621252633	0.534433414	0.649161088	217737	AHA1, activator of heat shock protein ATPase 1
517	Ahsa2	563.9305056	1.405845485	0.462136765	3.042055064	0.002349689	0.006800726	268390	AHA1, activator of heat shock protein ATPase 2
518	AI413582	773.3125936	0.563213794	0.11944228	4.715363731	2.41E-06	1.28E-05	106672	expressed sequence AI413582
519	AI429214	35.97976244	0.249261859	0.521855596	0.477645274	0.632902701	0.732885271	621080	expressed sequence AI429214
520	AI467606	116.1710054	3.224557862	0.338073877	9.538027283	1.46E-21	3.21E-20	101602	expressed sequence AI467606
521	AI593442	2989.994576	-0.250962855	0.105967692	-2.368295942	0.017870235	0.040724232	330941	expressed sequence AI593442
522	AI597479	574.8839438	-0.785693576	0.175045967	-4.488498581	7.17E-06	3.51E-05	98404	expressed sequence AI597479
523	AI837181	1156.562411	-0.092354341	0.123057781	-0.750495745	0.452956186	0.574294778	107242	expressed sequence AI837181
524	AI854703	240.6916319	-1.316258341	0.371604811	-3.542091765	0.000396967	0.001374266	243373	expressed sequence AI854703
525	AI987944	120.3785978	0.581162391	0.477974547	1.215885646	0.224028487	0.335642034	233168	expressed sequence AI987944
526	Aida	2071.759337	1.28635148	0.132405111	9.715270591	2.60E-22	5.94E-21	108909	axin interactor, dorsalization associated
527	Aif1	1348.506718	4.882333709	0.27074578	18.03290784	1.07E-72	1.32E-70	11629	allograft inflammatory factor 1
528	Aifm1	587.4106381	-0.233088167	0.149748517	-1.556530726	0.119581942	0.203462664	26926	apoptosis-inducing factor, mitochondrion-associated 1
529	Aifm2	330.8701574	0.993687531	0.157680011	6.301924526	2.94E-10	2.68E-09	71361	apoptosis-inducing factor, mitochondrion-associated 2
530	Aifm3	69.9757767	-0.152477413	0.535419971	-0.284780959	0.775811961	0.845261081	72168	apoptosis-inducing factor, mitochondrion-associated 3
531	Aig1	1351.343434	0.219783449	0.090416728	2.43078304	0.015066233	0.035182545	66253	androgen-induced 1
532	Aim2	187.6925718	2.325447665	0.29641891	7.845139382	4.32E-15	6.22E-14	383619	absent in melanoma 2
533	Aimp2	180.3774432	0.374523976	0.206774393	1.811268657	0.070099275	0.130474077	231872	aminoacyl tRNA synthetase complex-interacting multifunctional protein 2
534	Aip	428.9120536	-0.846199434	0.514976575	-1.643180439	0.100345606	0.176120143	11632	aryl-hydrocarbon receptor-interacting protein
535	Ajap1	687.6610433	-0.875834653	0.170862199	-5.125970847	2.96E-07	1.81E-06	230959	adherens junction associated protein 1
536	Ajm1	950.957666	-0.904198884	0.158263714	-5.71324192	1.11E-08	8.29E-08	381353	apical junction component 1
537	Ajuba	16.01023628	0.79685667	2.154914042	0.369785827	0.711542077	0.794445599	16475	ajuba LIM protein
538	Ak1	2921.146275	-0.08220277	0.107307479	-0.76604884	0.443647242	0.565580728	11636	adenylate kinase 1
539	Ak3	3358.814685	0.130478731	0.133974292	0.973908718	0.330101864	0.454169135	56248	adenylate kinase 3
540	Ak4	633.2235952	-0.479731365	0.144035691	-3.330642294	0.000866459	0.002766038	11639	adenylate kinase 4
541	Ak6	1094.964422	0.551196552	0.15324863	3.596747007	0.000322222	0.001135751	102216272	adenylate kinase 6
542	Ak7	55.52349462	-0.636746614	0.424278421	-1.500775395	0.133413665	0.222217396	78801	adenylate kinase 7
543	Ak8	25.3863148	-0.29412596	0.431042728	-0.682359175	0.495011863	0.613464008	68870	adenylate kinase 8
544	Akain1	432.7300012	-0.092075896	0.150689428	-0.611030899	0.541179125	0.654340887	320722	A kinase (PRKA) anchor inhibitor 1
545	Akap1	131.3590914	5.342325945	1.318036991	4.053244318	5.05E-05	0.000210731	11640	A kinase (PRKA) anchor protein 1
546	Akap10	82.79834159	1.020247965	0.798296609	1.278031191	0.201238429	0.308686021	56697	A kinase (PRKA) anchor protein 10
547	Akap11	3773.457821	-0.389156979	0.064757725	-6.009429425	1.86E-09	1.53E-08	219181	A kinase (PRKA) anchor protein 11
548	Akap12	1689.608816	0.092049541	0.209974405	0.438384578	0.661107524	0.755096409	83397	A kinase (PRKA) anchor protein (gravin) 12
549	Akap13	754.7109317	1.286085592	0.126098992	10.19901566	2.00E-24	5.17E-23	75547	A kinase (PRKA) anchor protein 13
550	Akap5	258.9010081	-0.775474957	0.267057513	-2.903775106	0.003686929	0.01017741	238276	A kinase (PRKA) anchor protein 5
551	Akap6	3373.089813	-0.500479426	0.077386394	-6.467279313	9.98E-11	9.55E-10	238161	A kinase (PRKA) anchor protein 6
552	Akap7	408.5377752	0.429309237	0.200082963	2.145656133	0.031900423	0.066731274	432442	A kinase (PRKA) anchor protein 7
553	Akap8	900.2598193	0.234158542	0.118694464	1.972784024	0.048520174	0.095555128	56399	A kinase (PRKA) anchor protein 8
554	Akap8l	418.5185565	-0.933895489	0.400112507	-2.334082219	0.019591417	0.044100819	54194	A kinase (PRKA) anchor protein 8-like
555	Akap9	64.0161923	0.411361943	0.271661006	1.514247296	0.12996313	0.217555836	100986	A kinase (PRKA) anchor protein (yotiao) 9
556	Akip1	139.9291789	1.477721548	0.267841232	5.517154825	3.45E-08	2.42E-07	57373	A kinase (PRKA) interacting protein 1
557	Akirin1	1845.279674	0.265652068	0.102431577	2.593458718	0.009501595	0.023457473	68050	akirin 1
558	Akirin2	1277.240898	0.529476466	0.128522795	4.119708604	3.79E-05	0.000162027	433693	akirin 2
559	Akna	225.06868	2.517343812	0.277718562	9.06437003	1.25E-19	2.46E-18	100182	AT-hook transcription factor
560	Akr1a1	34.39522881	0.586636934	0.80429766	0.729377894	0.465770536	0.586227014	58810	aldo-keto reductase family 1, member A1 (aldehyde reductase)
561	Akr1b10	23.22962807	0.870952123	1.929661375	0.451349721	NA	NA	67861	aldo-keto reductase family 1, member B10 (aldose reductase)
562	Akr1b3	186.8477244	4.998005621	0.702751932	7.112048209	1.14E-12	1.33E-11	11677	aldo-keto reductase family 1, member B3 (aldose reductase)
563	Akr1b8	83.35140968	2.426425638	0.553369802	4.384817584	1.16E-05	5.49E-05	14187	aldo-keto reductase family 1, member B8
564	Akr1c13	55.35912015	1.335106054	0.575491671	2.319939839	0.020344132	0.045564712	27384	aldo-keto reductase family 1, member C13
565	Akr1c14	21.08144687	-2.778304654	1.383901752	-2.007588075	0.044687083	0.089257133	105387	aldo-keto reductase family 1, member C14
566	Akr1e1	529.1435847	0.269752227	0.130844815	2.061619531	0.039243973	0.079787861	56043	aldo-keto reductase family 1, member E1
567	Akr7a5	546.013596	-0.324527176	0.123669104	-2.624157258	0.008686367	0.021687995	110198	aldo-keto reductase family 7, member A5 (aflatoxin aldehyde reductase)
568	Akt1s1	187.9729319	-1.104166162	0.990431089	-1.114833909	0.264921603	0.38333054	67605	AKT1 substrate 1 (proline-rich)
569	Akt2	485.8238936	-0.940355668	0.259220449	-3.627629189	0.000286036	0.001021863	11652	thymoma viral proto-oncogene 2
570	Akt3	1869.329794	-0.801811697	0.118302908	-6.777616141	1.22E-11	1.29E-10	23797	thymoma viral proto-oncogene 3
571	Aktip	4198.352428	0.282001601	0.119895915	2.35205346	0.018670091	0.042357212	14339	AKT interacting protein
572	Alad	594.3875337	0.339225045	0.12737561	2.663186815	0.007740443	0.019571006	17025	aminolevulinate, delta-, dehydratase
573	Alas1	1347.198258	1.297812597	0.128738516	10.08099703	6.70E-24	1.69E-22	11655	aminolevulinic acid synthase 1
574	Alas2	15.4974161	-0.022702539	1.327184266	-0.017105793	0.986352218	0.991337316	11656	aminolevulinic acid synthase 2, erythroid
575	Alcam	83.12084437	-2.650066348	0.952081289	-2.783445468	0.00537849	0.014236004	11658	activated leukocyte cell adhesion molecule
576	Aldh16a1	268.2578343	1.187988245	0.179382906	6.622639091	3.53E-11	3.55E-10	69748	aldehyde dehydrogenase 16 family, member A1
577	Aldh18a1	244.3407498	1.373275349	0.336141139	4.085412912	4.40E-05	0.00018599	56454	aldehyde dehydrogenase 18 family, member A1
578	Aldh1a1	4868.450063	-0.336398089	0.126104085	-2.667622453	0.007639005	0.019339711	11668	aldehyde dehydrogenase family 1, subfamily A1
579	Aldh1a2	66.22436697	0.913883519	0.314999338	2.901223618	0.003717085	0.010254028	19378	aldehyde dehydrogenase family 1, subfamily A2
580	Aldh1a7	28.94481978	-0.626339854	0.743274795	-0.842676031	0.399409656	0.521925257	26358	aldehyde dehydrogenase family 1, subfamily A7
581	Aldh1b1	110.9235969	0.144940468	0.318178649	0.455531723	0.648726751	0.745149677	72535	aldehyde dehydrogenase 1 family, member B1
582	Aldh1l1	234.8733262	-0.626395465	0.391210147	-1.601173871	0.109338414	0.189045534	107747	aldehyde dehydrogenase 1 family, member L1
583	Aldh2	1190.557937	-0.830758252	0.263548396	-3.152203793	0.001620431	0.004865394	11669	aldehyde dehydrogenase 2, mitochondrial
584	Aldh3a1	13.68180453	0.663078314	0.910664407	0.72812587	0.466536539	0.586914452	11670	aldehyde dehydrogenase family 3, subfamily A1
585	Aldh3a2	456.0192863	0.966587248	0.212889476	4.540324231	5.62E-06	2.81E-05	11671	aldehyde dehydrogenase family 3, subfamily A2
586	Aldh3b1	343.6550319	1.386723849	0.217971217	6.361958546	1.99E-10	1.86E-09	67689	aldehyde dehydrogenase 3 family, member B1
587	Aldh5a1	1701.780906	-1.35364344	0.124026206	-10.91417274	9.86E-28	3.09E-26	214579	aldhehyde dehydrogenase family 5, subfamily A1
588	Aldh6a1	1182.507014	-0.774566266	0.100325517	-7.72053101	1.16E-14	1.61E-13	104776	aldehyde dehydrogenase family 6, subfamily A1
589	Aldh7a1	581.814502	-0.595319735	0.312716043	-1.903707051	0.056948348	0.109370321	110695	aldehyde dehydrogenase family 7, member A1
590	Aldh8a1	48.12497969	0.454605425	0.325482393	1.396712801	0.162499953	0.260859687	237320	aldehyde dehydrogenase 8 family, member A1
591	Aldoa	748.4904338	-0.091095365	0.538405408	-0.169194743	0.865643464	0.91012721	11674	aldolase A, fructose-bisphosphate
592	Aldoc	25819.46351	0.100363667	0.084089676	1.193531382	0.232661329	0.346051528	11676	aldolase C, fructose-bisphosphate
593	Alg1	649.3742379	0.60036693	0.17875884	3.35853002	0.000783582	0.002527531	208211	asparagine-linked glycosylation 1 (beta-1,4-mannosyltransferase)
594	Alg10b	791.6535053	0.19733497	0.104319122	1.891647143	0.05853801	0.111900107	380959	asparagine-linked glycosylation 10B (alpha-1,2-glucosyltransferase)
595	Alg11	275.8542481	2.800467409	1.086871042	2.576632646	0.009976792	0.024489114	207958	asparagine-linked glycosylation 11 (alpha-1,2-mannosyltransferase)
596	Alg12	194.2140106	-0.926196616	0.303112815	-3.055616824	0.002245981	0.006535098	223774	asparagine-linked glycosylation 12 (alpha-1,6-mannosyltransferase)
597	Alg13	68.33558187	-0.279656007	0.385864926	-0.724751041	0.468604776	0.588649613	67574	asparagine-linked glycosylation 13
598	Alg2	3289.767848	-0.10754524	0.121697305	-0.883710938	0.376852274	0.500004011	56737	asparagine-linked glycosylation 2 (alpha-1,3-mannosyltransferase)
599	Alg3	91.08984831	0.425543131	0.520107443	0.818183121	0.413252632	0.535948768	208624	asparagine-linked glycosylation 3 (alpha-1,3-mannosyltransferase)
600	Alg5	504.4549024	0.765145836	0.140020251	5.464536939	4.64E-08	3.20E-07	66248	asparagine-linked glycosylation 5 (dolichyl-phosphate beta-glucosyltransferase)
601	Alg6	247.4573533	0.548542152	0.177475599	3.090803225	0.001996159	0.005876233	320438	asparagine-linked glycosylation 6 (alpha-1,3,-glucosyltransferase)
602	Alg8	105.7466735	0.782494252	0.248868414	3.14420878	0.001665366	0.004984686	381903	asparagine-linked glycosylation 8 (alpha-1,3-glucosyltransferase)
603	Alg9	289.9794221	0.872109141	0.258712926	3.370953106	0.000749086	0.002427874	102580	asparagine-linked glycosylation 9 (alpha 1,2 mannosyltransferase)
604	Alk	161.9761401	-0.77587368	0.405496832	-1.913390237	0.055698113	0.107277881	11682	anaplastic lymphoma kinase
605	Alkbh1	184.1925706	0.021477439	0.355746137	0.060372936	0.951858613	0.968366312	211064	alkB homolog 1, histone H2A dioxygenase
606	Alkbh2	89.03313765	1.517555153	0.420885656	3.605623361	0.000311405	0.001102536	231642	alkB homolog 2, alpha-ketoglutarate-dependent dioxygenase
607	Alkbh3	126.0141709	0.722624581	0.399626508	1.808249872	0.07056762	0.131140104	69113	alkB homolog 3, alpha-ketoglutarate-dependent dioxygenase
608	Alkbh4	161.4591651	0.534956403	0.18735835	2.855257872	0.00430019	0.01167413	72041	alkB homolog 4, lysine demethylase
609	Alkbh5	1785.978695	0.065031318	0.052236392	1.244942761	0.213152791	0.322674955	268420	alkB homolog 5, RNA demethylase
610	Alkbh6	233.8203902	0.129269144	0.170616317	0.757659912	0.448654603	0.57026256	233065	alkB homolog 6
611	Alkbh7	345.5140292	0.299313826	0.295677673	1.012297691	0.311395739	0.434818133	66400	alkB homolog 7
612	Alkbh8	552.6493095	-0.365507273	0.205011159	-1.782865258	0.07460824	0.1375837	67667	alkB homolog 8, tRNA methyltransferase
613	Alms1	128.1231407	-0.912354319	0.311518907	-2.928728552	0.003403515	0.009491981	236266	ALMS1, centrosome and basal body associated
614	Alms1-ps2	12.1297685	0.340385893	0.73081276	0.465763478	0.64138481	0.739420312	623273	ALMS1, centrosome and basal body associated, pseudogene 2
615	Alox12b	15.20699015	-1.477841171	0.588256327	-2.512240162	0.011996741	0.028863528	11686	arachidonate 12-lipoxygenase, 12R type
616	Alox5ap	992.4518608	4.542482658	0.280926854	16.16962779	8.26E-59	7.29E-57	11690	arachidonate 5-lipoxygenase activating protein
617	Aloxe3	23.3721332	0.073031275	0.722149933	0.10113035	0.919446986	0.947108197	23801	arachidonate lipoxygenase 3
618	Alpk1	59.22039292	0.673768324	0.598565571	1.125638288	0.260318655	0.377847681	71481	alpha-kinase 1
619	Als2	20.71151708	0.717001553	0.707498678	1.013431651	0.310854028	0.434232034	74018	alsin Rho guanine nucleotide exchange factor
620	Als2cl	229.5679014	-0.745287083	0.27875066	-2.6736693	0.00750264	0.019050925	235633	ALS2 C-terminal like
621	Alyref	694.2934702	0.30414758	0.160767181	1.891851173	0.058510813	0.111862281	21681	Aly/REF export factor
622	Alyref2	114.9245302	0.086377121	0.33150317	0.260561975	0.794430316	0.858713201	56009	Aly/REF export factor 2
623	Amacr	229.932981	0.057322361	0.24647777	0.232566047	0.816098395	0.874171893	17117	alpha-methylacyl-CoA racemase
624	Ambra1	325.4263406	0.440279298	0.467527833	0.941717833	0.346337122	0.470655359	228361	autophagy/beclin 1 regulator 1
625	Amd1	3900.688926	0.386580931	0.159991101	2.416265208	0.015680636	0.036378666	11702	S-adenosylmethionine decarboxylase 1
626	Amd2	12.83734379	-1.733376998	1.175637823	-1.474414113	0.140370127	0.231708339	100041585	S-adenosylmethionine decarboxylase 2
627	Amdhd2	99.17133397	1.132435508	0.425757779	2.659811668	0.007818436	0.019751837	245847	amidohydrolase domain containing 2
628	Amer1	273.2143021	-0.789788316	0.304192645	-2.596342573	0.009422207	0.023299183	72345	APC membrane recruitment 1
629	Amer2	1290.398066	-0.640887781	0.10211865	-6.275913198	3.48E-10	3.14E-09	72125	APC membrane recruitment 2
630	Amfr	40.35633233	-0.933063488	1.787910565	-0.521873692	0.601758276	0.706394635	23802	autocrine motility factor receptor
631	Amh	34.67699305	-0.249346754	0.671241417	-0.37147105	0.710286714	0.793583231	11705	anti-Mullerian hormone
632	Amhr2	13.05826887	-0.171721198	0.779011398	-0.220434769	0.82553257	0.881031645	110542	anti-Mullerian hormone type 2 receptor
633	Amigo1	1567.461904	-0.668665996	0.095120444	-7.029676986	2.07E-12	2.34E-11	229715	adhesion molecule with Ig like domain 1
634	Amigo2	286.9773502	0.60222356	0.259632839	2.319519985	0.020366859	0.045600929	105827	adhesion molecule with Ig like domain 2
635	Amigo3	51.78131462	1.270390945	0.618410167	2.054285347	0.039948082	0.081011206	320844	adhesion molecule with Ig like domain 3
636	Ammecr1	100.3131766	0.964971864	0.361918462	2.66626869	0.007669837	0.019413166	56068	Alport syndrome, mental retardation, midface hypoplasia and elliptocytosis chromosomal region gene 1
637	Ammecr1l	362.6216671	-1.109303002	0.239962008	-4.622827643	3.79E-06	1.94E-05	225339	AMME chromosomal region gene 1-like
638	Amn	81.1001955	-0.895051353	0.398381305	-2.246720273	0.02465791	0.053592063	93835	amnionless
639	Amn1	263.6268798	0.142509666	0.226637767	0.628799284	0.529480469	0.644766142	232566	antagonist of mitotic exit network 1
640	Amot	504.1809266	-1.359329684	0.138045237	-9.846987212	7.06E-23	1.67E-21	27494	angiomotin
641	Amotl1	1433.572977	-0.311489746	0.13506574	-2.306208422	0.021098989	0.047038348	75723	angiomotin-like 1
642	Amotl2	331.2683226	0.119619896	0.574731806	0.208131679	0.835126152	0.888036882	56332	angiomotin-like 2
643	Ampd2	1217.977126	-0.483279002	0.162962957	-2.965575804	0.003021169	0.008517973	109674	adenosine monophosphate deaminase 2
644	Ampd3	47.86185977	-2.686439013	1.246744926	-2.154762339	0.031180437	0.065455934	11717	adenosine monophosphate deaminase 3
645	Amph	1616.477914	-1.113265264	0.223564985	-4.979604759	6.37E-07	3.69E-06	218038	amphiphysin
646	Amt	371.0831822	-0.76755898	0.146514926	-5.238776693	1.62E-07	1.03E-06	434437	aminomethyltransferase
647	Amy1	107.3366929	0.053090184	0.37450154	0.141762257	0.887267797	0.924945498	11722	amylase 1, salivary
648	Amz1	62.50413866	0.585636455	0.427751494	1.369104405	0.170966641	0.271533011	231842	archaelysin family metallopeptidase 1
649	Amz2	221.1881538	-0.995073536	0.608719691	-1.634699109	0.102112139	0.178633522	13929	archaelysin family metallopeptidase 2
650	Anapc1	23.98658789	0.48385779	0.690368668	0.700868699	0.48338496	0.60225751	17222	anaphase promoting complex subunit 1
651	Anapc10	292.6409222	0.005168317	0.217745793	0.023735555	0.981063545	0.988048344	68999	anaphase promoting complex subunit 10
652	Anapc11	1477.77343	0.124672558	0.109990303	1.133486807	0.257009878	0.374036316	66156	anaphase promoting complex subunit 11
653	Anapc13	665.620129	0.520625256	0.206845872	2.516971941	0.011836826	0.028543079	69010	anaphase promoting complex subunit 13
654	Anapc15	555.9123999	0.635061905	0.121560958	5.224225892	1.75E-07	1.11E-06	75430	anaphase promoting complex C subunit 15
655	Anapc16	564.2067683	-0.052846436	0.221085134	-0.239032066	0.811080718	0.870455918	52717	anaphase promoting complex subunit 16
656	Anapc4	932.6226448	0.425816182	0.122505366	3.475898211	0.000509145	0.001716979	52206	anaphase promoting complex subunit 4
657	Anapc5	3311.607483	0.129374319	0.065091788	1.987567439	0.04685955	0.092806676	59008	anaphase-promoting complex subunit 5
658	Anapc7	40.07969271	-0.439171371	0.699405042	-0.627921367	0.530055453	0.645274391	56317	anaphase promoting complex subunit 7
659	Ang	84.09781102	2.554885069	0.481044352	5.311121641	1.09E-07	7.11E-07	11727	angiogenin, ribonuclease, RNase A family, 5
660	Angel1	366.9602545	-0.648906573	0.177214692	-3.661697389	0.00025055	0.00090646	68737	angel homolog 1
661	Angel2	218.9993616	0.620142855	0.417238485	1.486303102	0.137198967	0.227476297	52477	angel homolog 2
662	Angpt1	183.2428523	-0.004531697	0.162018936	-0.027970171	0.977685942	0.985623759	11600	angiopoietin 1
663	Angpt2	33.59264444	0.374642765	0.73522715	0.509560569	0.610359354	0.713413659	11601	angiopoietin 2
664	Angpt4	48.48860092	2.52354673	0.469341482	5.376781784	7.58E-08	5.07E-07	11602	angiopoietin 4
665	Angptl1	14.48012247	0.094856497	0.938397802	0.10108346	0.919484208	0.947108197	72713	angiopoietin-like 1
666	Angptl2	166.4630932	0.307878508	0.290779739	1.058803163	0.289689433	0.410683366	26360	angiopoietin-like 2
667	Angptl3	12.83327906	1.557832703	0.638081025	2.441433989	0.014629063	0.034311714	30924	angiopoietin-like 3
668	Angptl4	90.92327636	2.411381421	0.821358402	2.935845566	0.003326399	0.009301207	57875	angiopoietin-like 4
669	Angptl6	89.19984466	-0.225889243	0.341476095	-0.661508217	0.508286447	0.625871822	70726	angiopoietin-like 6
670	Angptl7	28.75913598	0.734151849	0.532042758	1.379873777	0.167625512	0.267359688	654812	angiopoietin-like 7
671	Ank	4849.520983	-0.712128478	0.083531312	-8.525287832	1.52E-17	2.61E-16	11732	progressive ankylosis
672	Ank1	3727.18124	-0.861838089	0.160951083	-5.35465854	8.57E-08	5.69E-07	11733	ankyrin 1, erythroid
673	Ank2	6805.965955	-0.446967421	0.10995607	-4.064963582	4.80E-05	0.000201203	109676	ankyrin 2, brain
674	Ank3	5594.369739	-1.011590534	0.093194506	-10.8546156	1.90E-27	5.88E-26	11735	ankyrin 3, epithelial
675	Ankdd1b	24.47359905	4.035610431	1.516415591	2.661282604	0.007784359	0.01967273	271144	ankyrin repeat and death domain containing 1B
676	Ankef1	30.08253195	-0.976801335	0.821724788	-1.188720784	0.234549559	0.34820535	319196	ankyrin repeat and EF-hand domain containing 1
677	Ankfn1	40.54074087	-2.263098816	1.044336243	-2.167021237	0.030233235	0.063762036	382543	ankyrin-repeat and fibronectin type III domain containing 1
678	Ankfy1	1156.271567	0.713826683	0.135729638	5.259180639	1.45E-07	9.26E-07	11736	ankyrin repeat and FYVE domain containing 1
679	Ankhd1	264.3456528	-1.111610005	0.164817798	-6.744477951	1.54E-11	1.61E-10	108857	ankyrin repeat and KH domain containing 1
680	Ankib1	24.51596554	-3.041126141	1.117418985	-2.721562979	0.0064974	0.016836646	70797	ankyrin repeat and IBR domain containing 1
681	Ankle2	67.53419171	-4.096241443	0.867008985	-4.72456631	2.31E-06	1.23E-05	71782	ankyrin repeat and LEM domain containing 2
682	Ankmy2	714.1488856	-0.621908465	0.136259334	-4.564153113	5.02E-06	2.53E-05	217473	ankyrin repeat and MYND domain containing 2
683	Ankra2	299.0279922	0.291756363	0.373785357	0.780545191	0.435070039	0.55710665	68558	ankyrin repeat, family A (RFXANK-like), 2
684	Ankrd10	460.8792546	0.132862575	0.218969322	0.606763422	0.544007926	0.657091681	102334	ankyrin repeat domain 10
685	Ankrd11	1741.364359	0.389493547	0.155520601	2.504449852	0.012264199	0.029410945	77087	ankyrin repeat domain 11
686	Ankrd12	48.49000483	0.549349657	0.511373422	1.074263215	0.282704727	0.403026264	106585	ankyrin repeat domain 12
687	Ankrd13a	1259.429108	3.670419849	0.268327436	13.6788839	1.36E-42	7.36E-41	68420	ankyrin repeat domain 13a
688	Ankrd13b	218.0527546	0.360398991	0.407236326	0.884987334	0.376163463	0.499400308	268445	ankyrin repeat domain 13b
689	Ankrd13c	147.3784151	-3.052749373	0.614268304	-4.96973286	6.70E-07	3.87E-06	433667	ankyrin repeat domain 13c
690	Ankrd13d	119.3806271	-1.330888637	0.59187081	-2.248613403	0.024537103	0.053388257	68423	ankyrin repeat domain 13 family, member D
691	Ankrd16	176.0084357	0.418071603	0.270018047	1.548309856	0.121547713	0.20603922	320816	ankyrin repeat domain 16
692	Ankrd17	820.5070762	0.44199156	0.270267923	1.635382974	0.101968789	0.178426586	81702	ankyrin repeat domain 17
693	Ankrd23	38.86417273	-1.346635157	1.00233095	-1.343503518	0.179108988	0.281891681	78321	ankyrin repeat domain 23
694	Ankrd24	432.1449303	-0.842723061	0.197825422	-4.259933084	2.04E-05	9.22E-05	70615	ankyrin repeat domain 24
695	Ankrd26	304.9071288	-1.301196141	0.142771448	-9.11384007	7.95E-20	1.59E-18	232339	ankyrin repeat domain 26
696	Ankrd27	98.38774384	2.684082951	1.068835834	2.511220961	NA	NA	245886	ankyrin repeat domain 27 (VPS9 domain)
697	Ankrd28	1529.961488	-0.382587414	0.075039526	-5.098478585	3.42E-07	2.06E-06	105522	ankyrin repeat domain 28
698	Ankrd29	510.4046819	-1.132358433	0.13909662	-8.140804815	3.93E-16	6.10E-15	225187	ankyrin repeat domain 29
699	Ankrd33b	67.43577792	1.748823381	0.487028091	3.590805977	0.000329657	0.001158899	67434	ankyrin repeat domain 33B
700	Ankrd34a	525.6807935	-0.869830193	0.254735334	-3.414642869	0.000638657	0.002103904	545554	ankyrin repeat domain 34A
701	Ankrd34b	44.06971742	-5.918281318	0.854326985	-6.927419386	4.29E-12	4.71E-11	218440	ankyrin repeat domain 34B
702	Ankrd34c	226.5815932	-1.100930629	0.309724266	-3.554550771	0.000378625	0.001316315	330998	ankyrin repeat domain 34C
703	Ankrd35	497.3030807	-0.966703852	0.193493074	-4.996064366	5.85E-07	3.40E-06	213121	ankyrin repeat domain 35
704	Ankrd37	26.49664225	-1.047569551	1.08677284	-0.963926878	0.335082588	0.459423844	654824	ankyrin repeat domain 37
705	Ankrd39	92.93625873	-0.050007953	0.436654494	-0.114525223	0.908821453	0.940205659	109346	ankyrin repeat domain 39
706	Ankrd40	4777.189903	-0.335385325	0.086608422	-3.872433149	0.000107754	0.000420312	71452	ankyrin repeat domain 40
707	Ankrd42	244.8643984	0.23630791	0.148602578	1.59020061	0.111789593	0.192473457	73845	ankyrin repeat domain 42
708	Ankrd44	363.5191755	0.682838729	0.303837621	2.247380448	0.024615723	0.053521158	329154	ankyrin repeat domain 44
709	Ankrd45	434.0417922	0.028912207	0.190942537	0.151418365	0.879645703	0.920003536	73844	ankyrin repeat domain 45
710	Ankrd46	3510.995149	-0.509463993	0.116511738	-4.372640926	1.23E-05	5.78E-05	68839	ankyrin repeat domain 46
711	Ankrd49	191.7597906	0.012488601	0.224350286	0.055665637	0.955608175	0.970603453	56503	ankyrin repeat domain 49
712	Ankrd50	1558.272248	-0.666946955	0.115191499	-5.789897334	7.04E-09	5.41E-08	99696	ankyrin repeat domain 50
713	Ankrd54	51.96415436	-0.404444896	0.433125716	-0.933781766	0.350416477	0.474628786	223690	ankyrin repeat domain 54
714	Ankrd55	66.46566091	-1.448938244	0.60638924	-2.389452432	0.016873509	0.038813068	77318	ankyrin repeat domain 55
715	Ankrd6	808.7335123	-0.461497576	0.139406145	-3.310453624	0.000931449	0.002954083	140577	ankyrin repeat domain 6
716	Ankrd66	23.31349633	2.257653981	1.021861912	2.209353294	0.027150077	0.058219621	100043332	ankyrin repeat domain 66
717	Ankrd9	393.0618098	-0.20819991	0.195724984	-1.063737013	0.287447852	0.408372871	74251	ankyrin repeat domain 9
718	Anks1	1324.216764	-0.166733559	0.123510307	-1.349956643	0.177029891	0.279376318	224650	ankyrin repeat and SAM domain containing 1
719	Anks1b	1826.510715	-0.820022048	0.237894252	-3.447002362	0.000566844	0.001890659	77531	ankyrin repeat and sterile alpha motif domain containing 1B
720	Anks3	408.3705117	0.084035985	0.174308493	0.482110673	0.629727328	0.730158274	72615	ankyrin repeat and sterile alpha motif domain containing 3
721	Anks6	134.5761734	-1.066137983	0.300315611	-3.550058479	0.000385146	0.001337024	75691	ankyrin repeat and sterile alpha motif domain containing 6
722	Ankub1	122.0828628	0.128688871	0.335147971	0.383976279	0.700996029	0.785818763	242037	ankyrin repeat and ubiquitin domain containing 1
723	Ankzf1	201.7611415	0.078573025	0.25078061	0.313313795	0.754042271	0.827955759	52231	ankyrin repeat and zinc finger domain containing 1
724	Anln	3111.084209	-0.547136844	0.125440433	-4.36172637	1.29E-05	6.05E-05	68743	anillin, actin binding protein
725	Ano1	44.21826926	-1.987352002	0.451807611	-4.398668715	1.09E-05	5.17E-05	101772	anoctamin 1, calcium activated chloride channel
726	Ano10	777.5611406	-0.904256417	0.176294777	-5.129229758	2.91E-07	1.78E-06	102566	anoctamin 10
727	Ano4	977.5885304	-1.154684336	0.109275913	-10.56668672	4.25E-26	1.20E-24	320091	anoctamin 4
728	Ano5	21.00331042	-0.960009033	0.599235255	-1.602056997	0.109143006	0.18881466	233246	anoctamin 5
729	Ano6	482.4845949	0.531935741	0.144370624	3.684515078	0.000229138	0.000835649	105722	anoctamin 6
730	Ano8	1255.789867	-0.267362327	0.141111384	-1.894689995	0.058133484	0.111256269	382014	anoctamin 8
731	Anp32a	1491.381329	1.131890479	0.208048295	5.440517931	5.31E-08	3.63E-07	11737	acidic (leucine-rich) nuclear phosphoprotein 32 family, member A
732	Anp32b	3092.484744	1.384946976	0.164028449	8.443333971	3.08E-17	5.20E-16	67628	acidic (leucine-rich) nuclear phosphoprotein 32 family, member B
733	Anp32e	2619.996288	0.427702145	0.105826219	4.041551797	5.31E-05	0.000220573	66471	acidic (leucine-rich) nuclear phosphoprotein 32 family, member E
734	Anpep	734.226282	4.667714651	0.323700698	14.41984736	3.88E-47	2.43E-45	16790	alanyl (membrane) aminopeptidase
735	Antkmt	1388.659768	-0.165281368	0.152706991	-1.082343165	0.279100073	0.398874451	214917	adenine nucleotide translocase lysine methyltransferase
736	Antxr1	348.7435876	0.598733363	0.254952974	2.348407056	0.018853904	0.042706192	69538	anthrax toxin receptor 1
737	Anxa1	147.4520757	5.386385364	0.457712019	11.76806626	5.70E-32	2.11E-30	16952	annexin A1
738	Anxa2	118.2426423	-1.558204792	0.294741048	-5.286690811	1.25E-07	8.05E-07	12306	annexin A2
739	Anxa3	39.11014301	2.513260396	0.683421676	3.677466613	0.000235562	0.000857172	11745	annexin A3
740	Anxa4	290.8757268	2.828257505	0.704320001	4.015585958	5.93E-05	0.000243439	11746	annexin A4
741	Anxa5	41.67555059	4.93353418	2.518459866	1.958948898	NA	NA	11747	annexin A5
742	Anxa6	688.1782216	-0.222902689	0.238886198	-0.933091535	0.350772709	0.474900493	11749	annexin A6
743	Anxa7	1911.100815	0.961035263	0.086935904	11.05452657	2.08E-28	6.79E-27	11750	annexin A7
744	Anxa9	24.18376338	2.902794998	0.719306659	4.035545844	5.45E-05	0.000225941	71790	annexin A9
745	Aoah	152.2530796	6.03934984	0.468924484	12.87915228	5.90E-38	2.74E-36	27052	acyloxyacyl hydrolase
746	Aopep	473.0566458	1.371796183	0.154570101	8.874912874	7.00E-19	1.30E-17	72061	aminopeptidase O
747	Aox1	84.45419526	-0.647778766	0.414136916	-1.564165718	0.117778656	0.200890528	11761	aldehyde oxidase 1
748	Aox4	18.16563821	-1.26428478	0.466339221	-2.711083953	0.006706364	0.017306747	71872	aldehyde oxidase 4
749	Ap1ar	1499.903168	-0.048685359	0.086115193	-0.565351557	0.571834667	0.680998466	211556	adaptor-related protein complex 1 associated regulatory protein
750	Ap1b1	1950.509195	0.00051466	0.113543248	0.004532725	0.996383421	0.997278719	11764	adaptor protein complex AP-1, beta 1 subunit
751	Ap1g1	367.8307185	1.21559508	0.282347987	4.305308118	1.67E-05	7.67E-05	11765	adaptor protein complex AP-1, gamma 1 subunit
752	Ap1g2	60.07016862	2.023205879	0.514671731	3.931060825	8.46E-05	0.000336586	11766	adaptor protein complex AP-1, gamma 2 subunit
753	Ap1m1	19.870683	-1.400429655	1.555802487	-0.900133318	0.368049307	0.491392317	11767	adaptor-related protein complex AP-1, mu subunit 1
754	Ap1s1	2633.917898	0.602664071	0.143100089	4.211486346	2.54E-05	0.000112263	11769	adaptor protein complex AP-1, sigma 1
755	Ap1s2	333.917305	0.483345024	0.293190098	1.648572129	0.099235323	0.174702587	108012	adaptor-related protein complex 1, sigma 2 subunit
756	Ap1s3	144.296862	-0.041857248	0.231729622	-0.180629683	0.856658255	0.903501581	252903	adaptor-related protein complex AP-1, sigma 3
757	Ap2a1	4064.77238	-0.222776996	0.238148316	-0.935454845	0.349553944	0.47378662	11771	adaptor-related protein complex 2, alpha 1 subunit
758	Ap2m1	3227.186593	-0.921008721	0.293485337	-3.138176278	0.001700026	0.0050801	11773	adaptor-related protein complex 2, mu 1 subunit
759	Ap2s1	3658.830338	0.853520976	0.135054764	6.319813912	2.62E-10	2.41E-09	232910	adaptor-related protein complex 2, sigma 1 subunit
760	Ap3b1	684.3881325	0.211399956	0.17220196	1.22762805	0.219586627	0.330168264	11774	adaptor-related protein complex 3, beta 1 subunit
761	Ap3b2	815.9283314	0.6353719	0.119967426	5.296203498	1.18E-07	7.67E-07	11775	adaptor-related protein complex 3, beta 2 subunit
762	Ap3d1	2056.709669	-0.32148096	0.113233719	-2.839092135	0.004524209	0.012210906	11776	adaptor-related protein complex 3, delta 1 subunit
763	Ap3m1	1680.780639	-0.12986352	0.136049801	-0.954529289	0.339815791	0.464340881	55946	adaptor-related protein complex 3, mu 1 subunit
764	Ap3m2	1520.614756	-0.052039391	0.075513342	-0.689141676	0.490734116	0.609281604	64933	adaptor-related protein complex 3, mu 2 subunit
765	Ap3s1	1262.023793	0.428243042	0.11162649	3.836392605	0.000124855	0.000481334	11777	adaptor-related protein complex 3, sigma 1 subunit
766	Ap3s2	2306.832708	-0.300528295	0.089446428	-3.359869141	0.000779794	0.002516833	11778	adaptor-related protein complex 3, sigma 2 subunit
767	Ap4b1	299.7396058	-0.284997908	0.20786138	-1.371096007	0.17034503	0.270767215	67489	adaptor-related protein complex AP-4, beta 1
768	Ap4e1	14.6922789	-0.281807303	0.851484777	-0.330959884	0.740674788	0.817359654	108011	adaptor-related protein complex AP-4, epsilon 1
769	Ap4m1	21.46837	0.819038708	1.224940191	0.668635672	0.503727911	0.621793048	11781	adaptor-related protein complex AP-4, mu 1
770	Ap4s1	103.3352607	-0.251289182	0.337199447	-0.745224183	0.456136206	0.577606673	11782	adaptor-related protein complex AP-4, sigma 1
771	Ap5b1	107.038844	0.67192478	0.356958169	1.882362801	0.059786773	0.113828815	381201	adaptor-related protein complex 5, beta 1 subunit
772	Ap5m1	456.2598942	-0.376787101	0.227495339	-1.656240966	0.09767303	0.172492429	74385	adaptor-related protein complex 5, mu 1 subunit
773	Ap5s1	363.4427912	-0.114186251	0.202191956	-0.564741809	0.572249392	0.681416379	69596	adaptor-related protein 5 complex, sigma 1 subunit
774	Ap5z1	81.10167563	-1.542739533	0.261563815	-5.898138215	3.68E-09	2.92E-08	231855	adaptor-related protein complex 5, zeta 1 subunit
775	Apaf1	242.8969281	1.335290797	0.384114502	3.476283217	0.000508415	0.001715058	11783	apoptotic peptidase activating factor 1
776	Apba1	3694.314496	-0.695730879	0.129980125	-5.352594305	8.67E-08	5.75E-07	319924	amyloid beta (A4) precursor protein binding, family A, member 1
777	Apba2	432.1676488	-1.484147073	0.441812694	-3.359222342	0.000781622	0.00252235	11784	amyloid beta (A4) precursor protein-binding, family A, member 2
778	Apba3	313.7131894	-0.104516458	0.269412732	-0.387941793	0.698059109	0.7841051	57267	amyloid beta (A4) precursor protein-binding, family A, member 3
779	Apbb1	6273.119952	-0.959251011	0.161043397	-5.956475267	2.58E-09	2.09E-08	11785	amyloid beta (A4) precursor protein-binding, family B, member 1
780	Apbb2	1784.771197	-0.548183985	0.103302173	-5.306606498	1.12E-07	7.28E-07	11787	amyloid beta (A4) precursor protein-binding, family B, member 2
781	Apbb3	602.3559449	0.231771076	0.109393208	2.118697133	0.034116071	0.070770056	225372	amyloid beta (A4) precursor protein-binding, family B, member 3
782	Apc	21.40006938	-1.817646712	1.169742101	-1.553886716	0.120211441	0.204358384	11789	APC, WNT signaling pathway regulator
783	Apc2	2028.009777	-0.667958007	0.132496109	-5.041340546	4.62E-07	2.73E-06	23805	APC regulator of WNT signaling pathway 2
784	Apcdd1	740.3716291	-0.035668005	0.108881406	-0.327585822	0.743224843	0.81932714	494504	adenomatosis polyposis coli down-regulated 1
785	Apeh	515.4390487	-0.081446552	0.175522157	-0.464024334	0.642630312	0.740456546	235606	acylpeptide hydrolase
786	Apex1	57.03868595	-1.138144193	1.123342446	-1.013176522	0.310975852	0.434373804	11792	apurinic/apyrimidinic endonuclease 1
787	Apex2	56.14134072	0.112574519	0.515149984	0.218527658	0.827018011	0.881766414	77622	apurinic/apyrimidinic endonuclease 2
788	Aph1a	61.23454259	-0.439357563	1.177551777	-0.373111035	0.709065806	0.792633746	226548	aph1 homolog A, gamma secretase subunit
789	Aph1c	192.4291852	0.231561675	0.196283594	1.179730158	0.238107555	0.3523365	68318	aph1 homolog C, gamma secretase subunit
790	Api5	2012.656064	-0.06600146	0.117085719	-0.563702047	0.572956924	0.682003435	11800	apoptosis inhibitor 5
791	Apip	357.8485709	0.775548592	0.189418395	4.094367886	4.23E-05	0.00017955	56369	APAF1 interacting protein
792	Aplf	140.4618085	0.200257481	0.194659799	1.028756226	0.303594241	0.426153183	72103	aprataxin and PNKP like factor
793	Apln	1420.600088	-0.782171128	0.105151435	-7.438520691	1.02E-13	1.30E-12	30878	apelin
794	Aplnr	373.0323224	-1.930099799	0.254903028	-7.571898287	3.68E-14	4.87E-13	23796	apelin receptor
795	Aplp1	34915.94303	-0.925762505	0.116863603	-7.921735098	2.34E-15	3.45E-14	11803	amyloid beta (A4) precursor-like protein 1
796	Aplp2	11952.51554	-0.316399688	0.074600129	-4.241275379	2.22E-05	9.96E-05	11804	amyloid beta (A4) precursor-like protein 2
797	Apmap	1158.349904	-0.269335366	0.208343134	-1.292748942	0.196097905	0.302698186	71881	adipocyte plasma membrane associated protein
798	Apoa1	36.44588055	-3.529206099	1.597209286	-2.209607801	NA	NA	11806	apolipoprotein A-I
799	Apoa2	17.50474451	0.886374664	1.040489517	0.851882359	0.394279389	0.516905137	11807	apolipoprotein A-II
800	Apoa4	56.19893463	-5.963837505	1.928642538	-3.092246172	NA	NA	11808	apolipoprotein A-IV
801	Apobec1	193.6337112	3.036080781	0.577940136	5.253279006	1.49E-07	9.54E-07	11810	apolipoprotein B mRNA editing enzyme, catalytic polypeptide 1
802	Apobec3	843.8232011	3.303862828	0.15243778	21.67351704	3.65E-104	7.57E-102	80287	apolipoprotein B mRNA editing enzyme, catalytic polypeptide 3
803	Apobr	107.2926103	3.670177748	0.417904077	8.782344929	1.60E-18	2.92E-17	171504	apolipoprotein B receptor
804	Apod	24816.72783	1.737591533	0.222713791	7.80190364	6.10E-15	8.68E-14	11815	apolipoprotein D
805	Apoe	43429.17345	0.252762332	0.268016976	0.943083291	0.345638301	0.470034642	11816	apolipoprotein E
806	Apol10b	38.32176793	3.593544241	0.714998505	5.025946513	5.01E-07	2.94E-06	328561	apolipoprotein L 10B
807	Apol6	194.0653292	4.315392027	0.4052958	10.64751232	1.79E-26	5.16E-25	71939	apolipoprotein L 6
808	Apol7e	67.74548257	0.178446259	0.259663939	0.687220026	0.491944086	0.610358137	666348	apolipoprotein L 7e
809	Apol8	228.2828675	-0.256340601	0.220566077	-1.162194139	0.245156615	0.360296222	239552	apolipoprotein L 8
810	Apol9a	100.4879937	2.957588442	0.896804538	3.297918684	0.000974043	0.003074109	223672	apolipoprotein L 9a
811	Apol9b	134.8830885	4.706283356	0.442117481	10.64487057	1.84E-26	5.30E-25	71898	apolipoprotein L 9b
812	Apold1	130.0842663	-0.852826391	0.443080636	-1.924765657	0.054258682	0.104912234	381823	apolipoprotein L domain containing 1
813	Apoo	819.6757475	-0.157681628	0.095372759	-1.653319347	0.098265888	0.173338786	68316	apolipoprotein O
814	App	8169.647553	1.398685913	0.121618065	11.50064271	1.31E-30	4.64E-29	11820	amyloid beta (A4) precursor protein
815	Appl1	1509.819821	-0.271385883	0.103727759	-2.616328405	0.008888103	0.022134764	72993	adaptor protein, phosphotyrosine interaction, PH domain and leucine zipper containing 1
816	Appl2	164.09368	-2.151785466	0.398745956	-5.396381916	6.80E-08	4.58E-07	216190	adaptor protein, phosphotyrosine interaction, PH domain and leucine zipper containing 2
817	Aprt	828.4022048	2.398170708	0.170516657	14.06414336	6.31E-45	3.63E-43	11821	adenine phosphoribosyl transferase
818	Aprt-ps	46.82246493	-1.126081551	1.047927707	-1.074579422	0.282563069	0.402880125	621377	adenine phosphoribosyl transferase, pseudogene
819	Aptx	382.237006	0.66913913	0.189866877	3.524254151	0.000424677	0.001460489	66408	aprataxin
820	Aqp11	333.1338434	-0.329567917	0.198886028	-1.657069228	0.09750548	0.172253498	66333	aquaporin 11
821	Aqp4	13173.60504	-0.261321509	0.063791688	-4.096482101	4.19E-05	0.000178061	11829	aquaporin 4
822	Aqp6	78.93359808	-1.522631151	0.607683119	-2.505633454	0.012223226	0.029332447	11831	aquaporin 6
823	Aqp9	17.9005161	-1.368090536	0.711661271	-1.922390036	0.054556698	0.105431202	64008	aquaporin 9
824	Aqr	29.31167898	-0.35084483	0.605443557	-0.57948396	0.562262666	0.67278755	11834	aquarius
825	Ar	478.3956661	-0.581105883	0.181448111	-3.202600888	0.001361926	0.004169519	11835	androgen receptor
826	Araf	3807.245694	-0.031600875	0.07438979	-0.424801244	0.670981571	0.762998634	11836	Araf proto-oncogene, serine/threonine kinase
827	Arap1	777.5811901	0.858396524	0.21633447	3.967913772	7.25E-05	0.000292538	69710	ArfGAP with RhoGAP domain, ankyrin repeat and PH domain 1
828	Arap2	1588.532673	0.142906491	0.163112412	0.876122726	0.38096332	0.504049585	212285	ArfGAP with RhoGAP domain, ankyrin repeat and PH domain 2
829	Arap3	96.66992184	-0.344937402	0.308940761	-1.116516322	0.264201187	0.382365835	106952	ArfGAP with RhoGAP domain, ankyrin repeat and PH domain 3
830	Arc	146.0065337	-3.169044543	1.410513183	-2.246731602	0.024657185	0.053592063	11838	activity regulated cytoskeletal-associated protein
831	Arcn1	34.180743	0.411338412	0.701025118	0.586767009	0.557360197	0.668485272	213827	archain 1
832	Arel1	566.4279794	2.922208959	0.348102202	8.394686798	4.67E-17	7.75E-16	68497	apoptosis resistant E3 ubiquitin protein ligase 1
833	Arf1	7051.664226	0.087688949	0.052242519	1.678497723	0.093249975	0.165984955	11840	ADP-ribosylation factor 1
834	Arf4	1405.401207	-0.301989339	0.347097942	-0.870040706	0.384278159	0.507272819	11843	ADP-ribosylation factor 4
835	Arf5	42.99716513	-3.920254576	1.726768847	-2.270283357	NA	NA	11844	ADP-ribosylation factor 5
836	Arf6	1260.371103	0.739814876	0.134825282	5.487211797	4.08E-08	2.84E-07	11845	ADP-ribosylation factor 6
837	Arfgap1	454.8547657	-0.586126536	0.370993036	-1.579885547	0.11413308	0.19575097	228998	ADP-ribosylation factor GTPase activating protein 1
838	Arfgap2	647.9045294	1.654772266	0.728882617	2.270286366	0.023190214	0.050937149	77038	ADP-ribosylation factor GTPase activating protein 2
839	Arfgap3	547.2199782	0.590085727	0.13317093	4.431040074	9.38E-06	4.50E-05	66251	ADP-ribosylation factor GTPase activating protein 3
840	Arfgef1	47.70260165	-0.915575348	0.539278382	-1.697778696	0.089549538	0.160373785	211673	ADP-ribosylation factor guanine nucleotide-exchange factor 1(brefeldin A-inhibited)
841	Arfgef3	1327.360498	-0.314021734	0.097247513	-3.229097839	0.001241814	0.003828688	215821	ARFGEF family member 3
842	Arfip1	30.80584142	-2.415275717	1.201087877	-2.010906749	0.044335307	0.088662313	99889	ADP-ribosylation factor interacting protein 1
843	Arfip2	1146.749496	-0.338764464	0.157801475	-2.146776279	0.031811097	0.06658354	76932	ADP-ribosylation factor interacting protein 2
844	Arfrp1	513.1948847	0.569805415	0.151934147	3.750344654	0.000176592	0.000661174	76688	ADP-ribosylation factor related protein 1
845	Arg2	88.18558609	2.291634412	0.397940618	5.758734616	8.47E-09	6.43E-08	11847	arginase type II
846	Arglu1	298.5752564	-0.625410219	0.277033294	-2.257527279	0.023975147	0.05240432	234023	arginine and glutamate rich 1
847	Arhgap1	304.0184768	-1.696073575	0.692525414	-2.449113839	0.014320818	0.033681201	228359	Rho GTPase activating protein 1
848	Arhgap10	124.5533665	0.038091479	0.265087686	0.143693884	0.885742201	0.92389166	78514	Rho GTPase activating protein 10
849	Arhgap11a	229.682754	1.208495853	0.242602332	4.981385975	6.31E-07	3.66E-06	228482	Rho GTPase activating protein 11A
850	Arhgap12	788.0440806	0.427950762	0.219335071	1.951127828	0.051041842	0.099602936	75415	Rho GTPase activating protein 12
851	Arhgap15	208.9560845	2.257326752	0.273795005	8.244587056	1.66E-16	2.65E-15	76117	Rho GTPase activating protein 15
852	Arhgap17	360.3631158	0.4219287	0.162254042	2.600420271	0.009310965	0.023058808	70497	Rho GTPase activating protein 17
853	Arhgap18	175.7876387	0.493404788	0.225117971	2.191760998	0.028396769	0.060487401	73910	Rho GTPase activating protein 18
854	Arhgap21	1753.273496	-0.803056139	0.124093776	-6.47136518	9.71E-11	9.32E-10	71435	Rho GTPase activating protein 21
855	Arhgap22	231.1791978	-0.425868218	0.242863883	-1.753526353	0.0795117	0.145073026	239027	Rho GTPase activating protein 22
856	Arhgap23	4057.859827	-0.721136728	0.104445041	-6.904461134	5.04E-12	5.51E-11	58996	Rho GTPase activating protein 23
857	Arhgap24	465.6992035	-0.663492747	0.185704966	-3.572832553	0.000353141	0.001235154	231532	Rho GTPase activating protein 24
858	Arhgap25	167.4884088	3.419695246	0.310341923	11.01912113	3.09E-28	1.00E-26	232201	Rho GTPase activating protein 25
859	Arhgap26	972.6448873	-0.560908308	0.11487817	-4.88263617	1.05E-06	5.85E-06	71302	Rho GTPase activating protein 26
860	Arhgap27	454.6301847	-0.158240865	0.268674363	-0.588968976	0.555882085	0.667164112	544817	Rho GTPase activating protein 27
861	Arhgap29	171.1137338	0.243249047	0.453514152	0.536364843	0.591706424	0.698081817	214137	Rho GTPase activating protein 29
862	Arhgap30	347.8975811	3.661724815	0.254087393	14.41128097	4.39E-47	2.74E-45	226652	Rho GTPase activating protein 30
863	Arhgap31	724.0208313	-0.09819807	0.157354566	-0.62405606	0.53259077	0.647585748	12549	Rho GTPase activating protein 31
864	Arhgap32	2046.525682	-0.39130542	0.120092747	-3.258360129	0.001120581	0.003488647	330914	Rho GTPase activating protein 32
865	Arhgap33	282.3921442	-1.596588221	0.272554428	-5.857869322	4.69E-09	3.68E-08	233071	Rho GTPase activating protein 33
866	Arhgap36	13.60624958	-1.367110971	1.383857247	-0.987898841	0.323202193	0.447037418	75404	Rho GTPase activating protein 36
867	Arhgap39	252.2946721	-0.786195788	0.487834971	-1.611601945	0.107048587	0.185793274	223666	Rho GTPase activating protein 39
868	Arhgap4	93.41530807	2.777984403	0.588535414	4.720165236	2.36E-06	1.25E-05	171207	Rho GTPase activating protein 4
869	Arhgap44	1137.643694	-0.505766905	0.300167893	-1.684946713	0.091998853	0.164099833	216831	Rho GTPase activating protein 44
870	Arhgap45	171.6577448	3.075291559	1.011530635	3.040235712	0.002363931	0.006836387	70719	Rho GTPase activating protein 45
871	Arhgap5	2285.898488	-0.73736609	0.10957062	-6.729596739	1.70E-11	1.77E-10	11855	Rho GTPase activating protein 5
872	Arhgap6	162.0022114	-0.8226251	0.321657441	-2.557457081	0.010544057	0.025733667	11856	Rho GTPase activating protein 6
873	Arhgap9	244.743284	2.91306144	0.284894357	10.22505841	1.53E-24	4.00E-23	216445	Rho GTPase activating protein 9
874	Arhgdia	439.0437425	-1.15490828	0.304864294	-3.788270063	0.0001517	0.000575441	192662	Rho GDP dissociation inhibitor (GDI) alpha
875	Arhgdib	503.9600599	4.857904872	1.672002791	2.905440647	0.003667364	0.010133962	11857	Rho, GDP dissociation inhibitor (GDI) beta
876	Arhgdig	1582.166598	0.341763434	0.162319547	2.105497712	0.035248006	0.072799982	14570	Rho GDP dissociation inhibitor (GDI) gamma
877	Arhgef1	522.2670676	0.183785629	0.390266496	0.470923409	0.637695431	0.736779797	16801	Rho guanine nucleotide exchange factor (GEF) 1
878	Arhgef10	850.9165706	-0.048330104	0.207519123	-0.232894702	0.815843173	0.874057796	234094	Rho guanine nucleotide exchange factor (GEF) 10
879	Arhgef10l	1275.44933	-0.390325936	0.171435501	-2.276809263	0.022797618	0.050217296	72754	Rho guanine nucleotide exchange factor (GEF) 10-like
880	Arhgef11	674.6423563	0.52115305	0.39722499	1.311984552	0.189525347	0.294547542	213498	Rho guanine nucleotide exchange factor (GEF) 11
881	Arhgef12	4220.247771	-0.710532988	0.141646167	-5.016252836	5.27E-07	3.08E-06	69632	Rho guanine nucleotide exchange factor (GEF) 12
882	Arhgef15	38.68478261	-3.094974994	1.132058157	-2.733936393	0.006258213	0.016276079	442801	Rho guanine nucleotide exchange factor (GEF) 15
883	Arhgef17	2099.376397	-0.993816757	0.178884074	-5.555646929	2.77E-08	1.96E-07	207212	Rho guanine nucleotide exchange factor (GEF) 17
884	Arhgef18	45.04495143	0.279739552	1.05466021	0.265241402	0.790823503	0.855897346	102098	rho/rac guanine nucleotide exchange factor (GEF) 18
885	Arhgef19	250.6851639	-0.662455962	0.189440361	-3.496910374	0.00047068	0.001600147	213649	Rho guanine nucleotide exchange factor (GEF) 19
886	Arhgef2	300.2823358	-0.285407988	0.646356251	-0.44156452	0.658804363	0.75320137	16800	rho/rac guanine nucleotide exchange factor (GEF) 2
887	Arhgef25	789.0426688	-0.349575641	0.216591944	-1.613982659	0.106531188	0.185061341	52666	Rho guanine nucleotide exchange factor (GEF) 25
888	Arhgef28	658.5382011	-1.451065905	0.135712666	-10.69219218	1.11E-26	3.26E-25	110596	Rho guanine nucleotide exchange factor (GEF) 28
889	Arhgef3	1006.993856	0.018107929	0.172061925	0.105240764	0.916184765	0.945094908	71704	Rho guanine nucleotide exchange factor (GEF) 3
890	Arhgef33	33.27554725	-0.301569566	0.675725649	-0.44628995	0.655387815	0.750580865	381112	Rho guanine nucleotide exchange factor (GEF) 33
891	Arhgef37	258.6913977	-0.694428823	0.235174721	-2.952820861	0.003148846	0.00885108	328967	Rho guanine nucleotide exchange factor (GEF) 37
892	Arhgef39	14.79642325	3.318316304	0.946621292	3.50543172	0.000455867	0.001554739	230098	Rho guanine nucleotide exchange factor (GEF) 39
893	Arhgef4	573.4660131	-1.116462276	0.286577067	-3.895853521	9.79E-05	0.000384664	226970	Rho guanine nucleotide exchange factor (GEF) 4
894	Arhgef40	487.5057205	-0.41761337	0.20110034	-2.076641796	0.037834632	0.077312517	268739	Rho guanine nucleotide exchange factor (GEF) 40
895	Arhgef5	55.2191351	0.638754316	0.455559478	1.402131545	0.160875969	0.258563634	54324	Rho guanine nucleotide exchange factor (GEF) 5
896	Arhgef6	333.6609089	0.279302145	0.228816475	1.220638265	0.222223012	0.333498456	73341	Rac/Cdc42 guanine nucleotide exchange factor (GEF) 6
897	Arhgef7	1218.199849	-0.159842509	0.13300878	-1.201744047	0.22946271	0.342414663	54126	Rho guanine nucleotide exchange factor (GEF7)
898	Arhgef9	2881.140625	-0.942632483	0.150498689	-6.263393321	3.77E-10	3.39E-09	236915	CDC42 guanine nucleotide exchange factor (GEF) 9
899	Arid1a	1528.734124	-0.539803944	0.13084286	-4.125589609	3.70E-05	0.000158289	93760	AT rich interactive domain 1A (SWI-like)
900	Arid1b	983.0749982	-0.569497023	0.130497264	-4.364053355	1.28E-05	5.99E-05	239985	AT rich interactive domain 1B (SWI-like)
901	Arid2	594.2095969	-0.29473611	0.108353081	-2.720145176	0.006525326	0.016894677	77044	AT rich interactive domain 2 (ARID, RFX-like)
902	Arid3a	18.27210975	-6.984548189	2.034657161	-3.432788738	0.000597407	0.001980848	13496	AT rich interactive domain 3A (BRIGHT-like)
903	Arid3b	50.57997041	-0.635096045	0.640368994	-0.991765765	0.321311802	0.445285799	56380	AT rich interactive domain 3B (BRIGHT-like)
904	Arid4a	20.15394364	-3.319652551	1.323807509	-2.507655024	0.012153526	0.029204557	238247	AT rich interactive domain 4A (RBP1-like)
905	Arid4b	649.3749969	-0.627172988	0.497538369	-1.260552004	0.2074703	0.316179054	94246	AT rich interactive domain 4B (RBP1-like)
906	Arid5a	650.7265169	1.585211876	0.221647548	7.151948624	8.56E-13	1.01E-11	214855	AT rich interactive domain 5A (MRF1-like)
907	Arid5b	1100.153656	0.14468868	0.184234324	0.785351378	0.43224758	0.554523022	71371	AT rich interactive domain 5B (MRF1-like)
908	Arih1	1750.165729	-0.218789238	0.135512673	-1.614529716	0.106412577	0.184959935	23806	ariadne RBR E3 ubiquitin protein ligase 1
909	Arih2	64.47347132	-0.673233111	1.1432369	-0.588883293	0.555939566	0.66716496	23807	ariadne RBR E3 ubiquitin protein ligase 2
910	Arl1	3535.12692	0.494723455	0.095150701	5.199367423	2.00E-07	1.26E-06	104303	ADP-ribosylation factor-like 1
911	Arl11	182.5250097	5.055215997	0.453091633	11.15716033	6.61E-29	2.20E-27	219144	ADP-ribosylation factor-like 11
912	Arl13b	222.6984883	0.067748469	0.192698853	0.351576919	0.725155577	0.804891038	68146	ADP-ribosylation factor-like 13B
913	Arl14ep	42.27671203	-1.430697305	0.675536884	-2.117867047	0.034186329	0.070895145	212772	ADP-ribosylation factor-like 14 effector protein
914	Arl15	293.2456086	-0.195428047	0.208902937	-0.935496882	0.349532289	0.47378662	218639	ADP-ribosylation factor-like 15
915	Arl16	750.0544184	-0.076983575	0.103291081	-0.745307092	0.456086095	0.577577458	70317	ADP-ribosylation factor-like 16
916	Arl2	2311.146093	0.081098405	0.103051178	0.786972126	0.431298184	0.553637572	56327	ADP-ribosylation factor-like 2
917	Arl2bp	85.6770266	-1.979446069	1.063665007	-1.860967557	0.062748758	0.118737906	107566	ADP-ribosylation factor-like 2 binding protein
918	Arl3	81.01420266	-0.327004334	0.452392572	-0.722833118	0.469782418	0.589756098	56350	ADP-ribosylation factor-like 3
919	Arl4a	478.2029302	0.192137757	0.135394863	1.419091923	0.155872218	0.25214983	11861	ADP-ribosylation factor-like 4A
920	Arl4c	2738.568424	0.07533892	0.073992096	1.01820227	0.308581841	0.431612401	320982	ADP-ribosylation factor-like 4C
921	Arl4d	382.2729427	0.181442299	0.399213692	0.454499188	0.649469576	0.745722204	80981	ADP-ribosylation factor-like 4D
922	Arl5a	2981.822136	0.146561058	0.105164701	1.393633576	0.163428284	0.261995508	75423	ADP-ribosylation factor-like 5A
923	Arl5b	97.71193861	1.259646981	0.374767978	3.361138234	0.00077622	0.002506054	75869	ADP-ribosylation factor-like 5B
924	Arl6ip4	21.4668423	0.260568579	1.144642996	0.227641789	0.81992473	0.876863377	65105	ADP-ribosylation factor-like 6 interacting protein 4
925	Arl6ip5	2761.037168	0.553875035	0.077267583	7.168271767	7.60E-13	8.97E-12	65106	ADP-ribosylation factor-like 6 interacting protein 5
926	Arl6ip6	233.8299536	0.786374039	0.23776287	3.307387895	0.000941704	0.002981268	65103	ADP-ribosylation factor-like 6 interacting protein 6
927	Arl8a	786.7272106	7.097478721	0.321496238	22.07639745	5.33E-108	1.16E-105	68724	ADP-ribosylation factor-like 8A
928	Arl8b	5107.292144	0.258118776	0.081085014	3.183310483	0.001456014	0.004425851	67166	ADP-ribosylation factor-like 8B
929	Armc2	51.00666968	0.71786485	0.68637583	1.045877226	0.29561772	0.41690179	213402	armadillo repeat containing 2
930	Armc3	17.27364672	-0.084140908	0.755547239	-0.111364192	0.911327554	0.941885932	70882	armadillo repeat containing 3
931	Armc5	511.3912348	0.74284489	0.147587509	5.033250404	4.82E-07	2.84E-06	233912	armadillo repeat containing 5
932	Armc6	118.3281102	1.845655434	0.482372156	3.826206405	0.000130133	0.000499522	76813	armadillo repeat containing 6
933	Armc7	231.5574008	0.713394661	0.257758257	2.767688877	0.005645532	0.014852638	276905	armadillo repeat containing 7
934	Armc8	702.9261703	0.36980411	0.166098385	2.226416051	0.025986326	0.056073132	74125	armadillo repeat containing 8
935	Armc9	329.278011	-0.093337786	0.228430259	-0.408605174	0.682829433	0.771869003	78795	armadillo repeat containing 9
936	Armcx1	740.7319336	-0.25359796	0.192711647	-1.315945163	0.188192449	0.292880926	78248	armadillo repeat containing, X-linked 1
937	Armcx2	1821.957144	-0.160185547	0.092812988	-1.725895797	0.084366161	0.152381295	67416	armadillo repeat containing, X-linked 2
938	Armcx3	147.1659216	0.528068232	1.125225239	0.469300024	0.638855198	0.737578889	71703	armadillo repeat containing, X-linked 3
939	Armcx4	1097.587783	-0.814842656	0.125584149	-6.48841964	8.67E-11	8.36E-10	100503043	armadillo repeat containing, X-linked 4
940	Armcx5	384.9899944	-0.193658792	0.193374863	-1.001468281	0.316600467	0.440215205	494468	armadillo repeat containing, X-linked 5
941	Armcx6	94.63962978	1.320398064	0.710259848	1.859035209	0.063022148	0.119160226	278097	armadillo repeat containing, X-linked 6
942	Armh3	416.1338913	-0.069607531	0.165365982	-0.420930173	0.673806072	0.765436244	71617	armadillo-like helical domain containing 3
943	Armh4	601.1682438	-1.324819052	0.117207912	-11.3031538	1.27E-29	4.34E-28	67419	armadillo-like helical domain containing 4
944	Armt1	84.12999379	-0.767658676	0.446762157	-1.718271486	0.085747108	0.154535793	73419	acidic residue methyltransferase 1
945	Arnt	27.4947335	-1.082982767	1.572662125	-0.688630285	0.491055958	0.609645758	11863	aryl hydrocarbon receptor nuclear translocator
946	Arnt2	3764.2471	-0.717991849	0.111890922	-6.416890969	1.39E-10	1.31E-09	11864	aryl hydrocarbon receptor nuclear translocator 2
947	Arntl	246.4492406	-0.53569042	0.166906064	-3.209532392	0.001329511	0.00407905	11865	aryl hydrocarbon receptor nuclear translocator-like
948	Arntl2	117.6027358	-0.59147601	0.324866218	-1.820675645	0.068656177	0.128056297	272322	aryl hydrocarbon receptor nuclear translocator-like 2
949	Arpc1a	304.8071345	0.895397926	0.283830091	3.154696956	0.001606649	0.004825369	56443	actin related protein 2/3 complex, subunit 1A
950	Arpc1b	1317.488683	2.188243378	0.164490056	13.30319557	2.22E-40	1.11E-38	11867	actin related protein 2/3 complex, subunit 1B
951	Arpc2	2973.705401	1.088348705	0.101119009	10.76304759	5.14E-27	1.55E-25	76709	actin related protein 2/3 complex, subunit 2
952	Arpc4	3412.470183	1.024986139	0.075043815	13.65850256	1.80E-42	9.67E-41	68089	actin related protein 2/3 complex, subunit 4
953	Arpc5	242.5924609	4.369483251	2.866920669	1.5241033	NA	NA	67771	actin related protein 2/3 complex, subunit 5
954	Arpc5l	1626.224377	0.065894854	0.102762997	0.641231333	0.521372395	0.637951029	74192	actin related protein 2/3 complex, subunit 5-like
955	Arpin	374.6965718	-0.063764389	0.216547758	-0.294458782	0.768407355	0.839420095	70420	actin-related protein 2/3 complex inhibitor
956	Arpp19	1928.417528	0.292182071	0.091320549	3.19952161	0.001376559	0.004208888	59046	cAMP-regulated phosphoprotein 19
957	Arpp21	564.9883267	-0.192179605	0.266973808	-0.719844418	0.471620793	0.591171912	74100	cyclic AMP-regulated phosphoprotein, 21
958	Arrb1	4259.936626	-0.568354988	0.193730251	-2.933744137	0.003349002	0.009358278	109689	arrestin, beta 1
959	Arrb2	164.8341095	0.791849143	0.77951956	1.0158169	0.309716586	0.432897938	216869	arrestin, beta 2
960	Arrdc1	30.07913127	1.596399561	1.042254553	1.531679143	0.125601632	0.211698166	215705	arrestin domain containing 1
961	Arrdc2	111.0631607	0.821176844	0.900246875	0.912168502	0.361680022	0.485424202	70807	arrestin domain containing 2
962	Arrdc3	81.74612784	-0.534125437	1.722669653	-0.310056798	0.756517764	0.829997404	105171	arrestin domain containing 3
963	Arrdc4	75.23574111	2.342517995	0.962592027	2.433552252	0.014951477	0.034948955	66412	arrestin domain containing 4
964	Arsa	576.7885084	-0.524273735	0.332690393	-1.575860759	0.115057896	0.19705233	11883	arylsulfatase A
965	Arsb	1387.89443	-0.761356779	0.156316356	-4.870614934	1.11E-06	6.20E-06	11881	arylsulfatase B
966	Arsg	1908.819506	-0.985356537	0.132577515	-7.432305076	1.07E-13	1.36E-12	74008	arylsulfatase G
967	Arsj	22.69982493	-0.320059471	0.711248314	-0.449996808	0.652712742	0.748560761	271970	arylsulfatase J
968	Arsk	173.1492892	-0.108892301	0.209544776	-0.519661255	0.603299696	0.707698474	77041	arylsulfatase K
969	Art3	253.9432287	0.012001095	0.229815388	0.052220591	0.958352926	0.972988131	109979	ADP-ribosyltransferase 3
970	Artn	18.45428552	1.132347749	0.967398154	1.170508486	0.241796401	0.35636315	11876	artemin
971	Arv1	54.86734513	0.477722297	0.351373121	1.359586914	0.173960681	0.275384751	68865	ARV1 homolog, fatty acid homeostasis modulator
972	Arvcf	490.8503458	-0.355135897	0.109238783	-3.25100561	0.001149976	0.003571831	11877	armadillo repeat gene deleted in velocardiofacial syndrome
973	Arxes1	584.9398154	-0.494453508	0.174131936	-2.839533746	0.004517952	0.012198102	76219	adipocyte-related X-chromosome expressed sequence 1
974	Arxes2	1483.273559	-0.398112983	0.095149718	-4.184068992	2.86E-05	0.000125264	76976	adipocyte-related X-chromosome expressed sequence 2
975	As3mt	453.6622108	0.367684752	0.147326958	2.495705855	0.012570679	0.030041381	57344	arsenite methyltransferase
976	Asah1	906.2111863	2.449262313	0.345432967	7.090412743	1.34E-12	1.54E-11	11886	N-acylsphingosine amidohydrolase 1
977	Asah2	1344.818964	-0.934132358	0.128772526	-7.254127796	4.04E-13	4.89E-12	54447	N-acylsphingosine amidohydrolase 2
978	Asap1	1677.550606	-0.467333843	0.095523389	-4.892349916	9.96E-07	5.59E-06	13196	ArfGAP with SH3 domain, ankyrin repeat and PH domain1
979	Asap2	22.45255732	-1.039142596	0.709379965	-1.464860367	0.142959018	0.235272719	211914	ArfGAP with SH3 domain, ankyrin repeat and PH domain 2
980	Asap3	341.7552026	0.333962538	0.186298663	1.792619077	0.073033854	0.135100296	230837	ArfGAP with SH3 domain, ankyrin repeat and PH domain 3
981	Asb1	850.504759	-0.53811628	0.135236295	-3.979081786	6.92E-05	0.000280563	65247	ankyrin repeat and SOCS box-containing 1
982	Asb11	34.62407722	4.261630246	1.090599691	3.907602652	9.32E-05	0.000368314	68854	ankyrin repeat and SOCS box-containing 11
983	Asb13	1742.203769	-0.401394588	0.097352766	-4.12309382	3.74E-05	0.000159883	142688	ankyrin repeat and SOCS box-containing 13
984	Asb16	262.9304644	-0.2630332	0.14559331	-1.806629711	0.070820034	0.131574839	217217	ankyrin repeat and SOCS box-containing 16
985	Asb18	62.86858596	-0.393044059	0.286588674	-1.371457057	0.170232521	0.270648802	208372	ankyrin repeat and SOCS box-containing 18
986	Asb2	35.63557602	0.81776743	0.900679622	0.907944856	0.363907357	0.487400373	65256	ankyrin repeat and SOCS box-containing 2
987	Asb3	100.1629065	-0.421900193	0.455721118	-0.925785916	0.354557248	0.478471868	65257	ankyrin repeat and SOCS box-containing 3
988	Asb5	12.454016	1.815480389	0.936963846	1.937620536	0.052669535	0.102274661	76294	ankyrin repeat and SOCs box-containing 5
989	Asb6	543.8484318	-0.026931418	0.174581913	-0.154262363	0.877402872	0.918719703	72323	ankyrin repeat and SOCS box-containing 6
990	Asb7	481.4053799	-0.024844436	0.139919106	-0.177562857	0.859066296	0.905395771	117589	ankyrin repeat and SOCS box-containing 7
991	Asb8	1377.306426	0.210492984	0.073249113	2.87365915	0.004057466	0.011082797	78541	ankyrin repeat and SOCS box-containing 8
992	Ascc1	97.5133482	-1.126827762	1.235215482	-0.912251975	0.361636089	0.48542367	69090	activating signal cointegrator 1 complex subunit 1
993	Ascc2	421.3843145	0.636538935	0.090947281	6.998988063	2.58E-12	2.89E-11	75452	activating signal cointegrator 1 complex subunit 2
994	Ascc3	37.82560448	-1.641261884	0.481880554	-3.405951685	0.000659338	0.002159379	77987	activating signal cointegrator 1 complex subunit 3
995	Asf1a	349.6496779	0.126692843	0.163537152	0.774703739	0.438514741	0.560509537	66403	anti-silencing function 1A histone chaperone
996	Asf1b	56.2898181	3.023338749	0.500496754	6.040676033	1.53E-09	1.28E-08	66929	anti-silencing function 1B histone chaperone
997	Ash1l	1052.652499	-0.990481925	0.21608462	-4.583768741	4.57E-06	2.31E-05	192195	ASH1 like histone lysine methyltransferase
998	Ash2l	703.2885838	0.165462976	0.124879405	1.324982091	0.185177091	0.289199581	23808	ASH2 like histone lysine methyltransferase complex subunit
999	Asic1	1553.429229	-0.771441069	0.080960614	-9.528597035	1.59E-21	3.51E-20	11419	acid-sensing (proton-gated) ion channel 1
1000	Asic2	397.8881507	-0.011068639	0.191875134	-0.057686679	0.953998205	0.969705989	11418	acid-sensing (proton-gated) ion channel 2
1001	Asic4	25.99048606	-0.980216283	1.290742067	-0.75942073	0.447600916	0.569397628	241118	acid-sensing (proton-gated) ion channel family member 4
1002	Asl	431.9474327	0.157503945	0.201124959	0.783114863	0.433559664	0.555572285	109900	argininosuccinate lyase
1003	Asns	12.667585	-0.022125635	2.192592295	-0.010091085	0.991948616	0.994602752	27053	asparagine synthetase
1004	Asnsd1	102.6623609	0.759885059	0.415307631	1.829692023	0.067296004	0.125925769	70396	asparagine synthetase domain containing 1
1005	Aspa	1353.057714	-0.873926756	0.124495483	-7.019746713	2.22E-12	2.50E-11	11484	aspartoacylase
1006	Aspdh	21.50281981	-0.258262577	0.756748247	-0.341279386	0.732893265	0.811265771	68352	aspartate dehydrogenase domain containing
1007	Aspg	124.020527	1.713216072	0.325504126	5.263269909	1.42E-07	9.07E-07	104816	asparaginase
1008	Asph	2262.34851	0.347138753	0.153637126	2.259471789	0.023854053	0.052199834	65973	aspartate-beta-hydroxylase
1009	Asphd1	217.5983614	-0.657942596	0.425651861	-1.545729401	0.122169934	0.20681168	233879	aspartate beta-hydroxylase domain containing 1
1010	Asphd2	902.2990324	-0.153506119	0.08830116	-1.738438301	0.082133613	0.14911806	72898	aspartate beta-hydroxylase domain containing 2
1011	Aspm	12.68169553	1.244715553	1.600249852	0.777825757	0.436671741	0.558688733	12316	abnormal spindle microtubule assembly
1012	Asprv1	47.51241037	3.490946456	0.80679327	4.326940476	1.51E-05	7.01E-05	67855	aspartic peptidase, retroviral-like 1
1013	Aspscr1	208.5619865	0.070709841	0.503211351	0.140517183	0.888251377	0.925486143	68938	alveolar soft part sarcoma chromosome region, candidate 1 (human)
1014	Asrgl1	3923.27374	-0.765183573	0.095221892	-8.035794709	9.30E-16	1.40E-14	66514	asparaginase like 1
1015	Ass1	1270.638456	1.802350628	0.230464166	7.82052437	5.26E-15	7.52E-14	11898	argininosuccinate synthetase 1
1016	Aste1	60.00566361	0.808348187	0.381516139	2.118778487	0.034109192	0.070762659	66595	asteroid homolog 1
1017	Astn1	138.4874556	-1.609371977	0.952995688	-1.688750535	0.091267247	0.163026291	11899	astrotactin 1
1018	Astn2	323.3050809	-0.63017834	0.184434863	-3.416807053	0.000633602	0.002089184	56079	astrotactin 2
1019	Asxl1	772.67529	-0.190517149	0.159474711	-1.194654299	0.232222125	0.345590788	228790	ASXL transcriptional regulator 1
1020	Asxl2	21.08337734	-2.728682	1.051924791	-2.593989631	0.009486935	0.023434824	75302	ASXL transcriptional regulator 2
1021	Asxl3	164.3413362	-0.339534251	0.215121425	-1.57833768	0.114488054	0.196263126	211961	ASXL transcriptional regulator 3
1022	Atad1	2857.603816	0.26214874	0.087308925	3.002542301	0.002677348	0.007640367	67979	ATPase family, AAA domain containing 1
1023	Atad2	179.6918651	0.850481	0.236747559	3.592353833	0.000327704	0.001153174	70472	ATPase family, AAA domain containing 2
1024	Atad2b	314.194595	0.224997315	0.175708719	1.28051309	0.200364744	0.307610935	320817	ATPase family, AAA domain containing 2B
1025	Atad3a	41.56285946	1.681380639	0.838856794	2.004371488	0.045030281	0.089774763	108888	ATPase family, AAA domain containing 3A
1026	Atad5	65.0711358	0.742737611	0.360148161	2.06231127	0.039178111	0.079699471	237877	ATPase family, AAA domain containing 5
1027	Atat1	619.3077566	-0.933892512	0.277777395	-3.362017677	0.000773752	0.002499219	73242	alpha tubulin acetyltransferase 1
1028	Atcay	2649.001021	-1.147057955	0.115729325	-9.911558343	3.71E-23	8.94E-22	16467	ataxia, cerebellar, Cayman type
1029	Atf1	14.87347398	-1.50474426	1.776211572	-0.84716499	0.396903164	0.519412547	11908	activating transcription factor 1
1030	Atf2	1142.526061	0.328185062	0.1763163	1.86134272	0.062695794	0.118648193	11909	activating transcription factor 2
1031	Atf3	89.62882599	3.870287313	2.214883065	1.747400291	0.080567927	0.146674416	11910	activating transcription factor 3
1032	Atf4	4670.14906	1.401783306	0.157262588	8.913647696	4.94E-19	9.28E-18	11911	activating transcription factor 4
1033	Atf5	230.7076815	1.121427398	0.679794435	1.649656631	0.099013185	0.17439776	107503	activating transcription factor 5
1034	Atf6	953.7072664	0.012991305	0.11464804	0.113314669	0.909781088	0.940879444	226641	activating transcription factor 6
1035	Atf7	638.296026	-0.47427354	0.233671452	-2.029659747	0.042391137	0.085325546	223922	activating transcription factor 7
1036	Atf7ip	57.24114733	-1.260014848	0.554912321	-2.270655741	0.023167826	0.05089876	54343	activating transcription factor 7 interacting protein
1037	Atg10	359.6454025	0.506747413	0.144311064	3.511493839	0.000445596	0.001522847	66795	autophagy related 10
1038	Atg101	587.4277704	0.381334979	0.177822032	2.144475434	0.031994812	0.066909064	68118	autophagy related 101
1039	Atg12	1508.261523	0.16452266	0.086975034	1.891607886	0.058543244	0.111900107	67526	autophagy related 12
1040	Atg13	912.1303991	-1.136929085	1.395661191	-0.814616823	0.415291678	0.537776917	51897	autophagy related 13
1041	Atg14	278.7400766	-0.329873671	0.29780649	-1.107677911	0.268000942	0.386738287	100504663	autophagy related 14
1042	Atg16l1	538.8189534	-0.088902901	0.333862641	-0.26628586	0.790019062	0.855437272	77040	autophagy related 16-like 1 (S. cerevisiae)
1043	Atg16l2	108.3569903	-0.024166524	0.251145584	-0.096225161	0.923341748	0.949570521	73683	autophagy related 16-like 2 (S. cerevisiae)
1044	Atg2a	283.6997359	-1.036221322	0.549638837	-1.885276753	0.059392483	0.113179002	329015	autophagy related 2A
1045	Atg2b	768.6343178	-0.518141604	0.120560393	-4.297776338	1.73E-05	7.90E-05	76559	autophagy related 2B
1046	Atg3	1372.980614	0.169805622	0.10544719	1.610338051	0.107324077	0.186150408	67841	autophagy related 3
1047	Atg4a	185.4083235	0.88075514	0.228106499	3.861157589	0.000112851	0.000438911	666468	autophagy related 4A, cysteine peptidase
1048	Atg4b	37.31246258	-0.854805358	0.539208047	-1.585297851	0.112898677	0.194070155	66615	autophagy related 4B, cysteine peptidase
1049	Atg4c	471.8093872	0.891398608	0.276725042	3.221243018	0.001276359	0.003928955	242557	autophagy related 4C, cysteine peptidase
1050	Atg4d	671.5353168	0.032226146	0.124607584	0.258621065	0.795927629	0.859722587	235040	autophagy related 4D, cysteine peptidase
1051	Atg5	950.0533669	0.496220929	0.117510963	4.222762842	2.41E-05	0.000107234	11793	autophagy related 5
1052	Atg9a	413.78394	-1.440270345	1.202702726	-1.197528129	0.23110077	0.34420978	245860	autophagy related 9A
1053	Atg9b	203.5834176	-0.275542721	0.205256022	-1.342434286	0.179455224	0.282306937	213948	autophagy related 9B
1054	Atic	950.2351597	0.354465307	0.133524518	2.654683295	0.00793829	0.020014385	108147	5-aminoimidazole-4-carboxamide ribonucleotide formyltransferase/IMP cyclohydrolase
1055	Atl1	179.0363881	-2.866339436	0.473931883	-6.047998751	1.47E-09	1.23E-08	73991	atlastin GTPase 1
1056	Atl2	1311.381398	-0.243088479	0.128670358	-1.889234497	0.058860414	0.112335458	56298	atlastin GTPase 2
1057	Atl3	1444.488888	0.096628714	0.083523032	1.156910992	0.247308727	0.362735316	109168	atlastin GTPase 3
1058	Atm	136.1151698	-1.076663372	0.494674781	-2.176507505	0.029517333	0.062483545	11920	ataxia telangiectasia mutated
1059	Atmin	2242.905558	-0.184623076	0.109018604	-1.693500652	0.090360211	0.161649422	234776	ATM interactor
1060	Atoh7	21.63714095	-0.421216656	1.070509493	-0.393473069	0.693970111	0.781155226	53404	atonal bHLH transcription factor 7
1061	Atoh8	50.72147361	-0.317791726	0.599299519	-0.530271952	0.59592339	0.701202204	71093	atonal bHLH transcription factor 8
1062	Atox1	1425.211941	0.741077212	0.118426661	6.257688957	3.91E-10	3.51E-09	11927	antioxidant 1 copper chaperone
1063	Atp10a	218.8569722	0.518177098	0.231459123	2.2387413	0.025172754	0.054571198	11982	ATPase, class V, type 10A
1064	Atp10b	165.7671709	-2.620820911	0.442901183	-5.917394246	3.27E-09	2.61E-08	319767	ATPase, class V, type 10B
1065	Atp10d	25.84290311	1.094316383	0.4407109	2.483070837	0.013025518	0.030975848	231287	ATPase, class V, type 10D
1066	Atp11a	686.7467336	-0.714049803	0.249768957	-2.858841268	0.004251915	0.011557763	50770	ATPase, class VI, type 11A
1067	Atp11b	626.8201223	0.338484404	0.317868484	1.064856759	0.286940755	0.407765557	76295	ATPase, class VI, type 11B
1068	Atp11c	308.5614199	-0.316105604	0.333702946	-0.947266446	0.343503024	0.467815901	320940	ATPase, class VI, type 11C
1069	Atp13a1	725.6869832	0.567431787	0.151458478	3.746451135	0.000179354	0.000670693	170759	ATPase type 13A1
1070	Atp13a2	1518.993371	-0.731733949	0.195351978	-3.745720711	0.000179877	0.000672412	74772	ATPase type 13A2
1071	Atp13a3	670.4413079	-0.38059589	0.469175668	-0.811201254	0.417250106	0.539625954	224088	ATPase type 13A3
1072	Atp13a4	426.8163348	0.141269828	0.208176664	0.678605493	0.497387861	0.615717457	224079	ATPase type 13A4
1073	Atp13a5	29.84187495	2.259337875	2.235730824	1.010558986	0.312227554	0.435552544	268878	ATPase type 13A5
1074	Atp1a1	8709.112307	-0.121394207	0.100765023	-1.204725634	0.228309237	0.341098503	11928	ATPase, Na+/K+ transporting, alpha 1 polypeptide
1075	Atp1a2	119.5763144	-1.894225201	0.474263861	-3.994032346	6.50E-05	0.000264845	98660	ATPase, Na+/K+ transporting, alpha 2 polypeptide
1076	Atp1a3	736.8040614	-1.052214754	1.41701197	-0.742558832	0.45774882	0.578996554	232975	ATPase, Na+/K+ transporting, alpha 3 polypeptide
1077	Atp1b1	27.08667299	-2.867596938	1.410728766	-2.032706078	0.042082227	0.084807658	11931	ATPase, Na+/K+ transporting, beta 1 polypeptide
1078	Atp1b2	1467.072757	-2.415613437	0.359330135	-6.722546203	1.79E-11	1.85E-10	11932	ATPase, Na+/K+ transporting, beta 2 polypeptide
1079	Atp1b3	5471.820798	0.510016429	0.08639493	5.903314366	3.56E-09	2.83E-08	11933	ATPase, Na+/K+ transporting, beta 3 polypeptide
1080	Atp23	153.2448716	-0.008648066	0.176133487	-0.049099499	0.960840003	0.974804904	68876	ATP23 metallopeptidase and ATP synthase assembly factor homolog
1081	Atp2a2	12428.69931	-0.431635229	0.082406134	-5.237901675	1.62E-07	1.03E-06	11938	ATPase, Ca++ transporting, cardiac muscle, slow twitch 2
1082	Atp2a3	166.0302969	0.444175523	0.237633652	1.869160867	0.061600437	0.116813328	53313	ATPase, Ca++ transporting, ubiquitous
1083	Atp2b1	2576.423543	-0.269120191	0.049479802	-5.438990852	5.36E-08	3.66E-07	67972	ATPase, Ca++ transporting, plasma membrane 1
1084	Atp2b2	574.0465215	-2.671178969	0.859018439	-3.109571166	0.001873591	0.005550239	11941	ATPase, Ca++ transporting, plasma membrane 2
1085	Atp2b3	665.1677521	-2.910929526	0.490037329	-5.94021997	2.85E-09	2.29E-08	320707	ATPase, Ca++ transporting, plasma membrane 3
1086	Atp2b4	727.0359044	1.202086429	0.393375417	3.055824986	0.002244422	0.006531452	381290	ATPase, Ca++ transporting, plasma membrane 4
1087	Atp2c1	459.9270442	-1.44065245	0.308475066	-4.670239532	3.01E-06	1.57E-05	235574	ATPase, Ca++-sequestering
1088	Atp5a1	187.1814104	1.623586358	1.588378281	1.022166053	0.306702315	0.429584357	11946	ATP synthase, H+ transporting, mitochondrial F1 complex, alpha subunit 1
1089	Atp5b	26930.38994	-0.232124531	0.087941335	-2.639538403	0.008301902	0.020822994	11947	ATP synthase, H+ transporting mitochondrial F1 complex, beta subunit
1090	Atp5c1	5993.172699	0.284826106	0.054583722	5.218151008	1.81E-07	1.14E-06	11949	ATP synthase, H+ transporting, mitochondrial F1 complex, gamma polypeptide 1
1091	Atp5d	235.1729234	-0.918960575	0.442979603	-2.074498618	0.038033027	0.077636225	66043	ATP synthase, H+ transporting, mitochondrial F1 complex, delta subunit
1092	Atp5e	2802.397386	0.60803043	0.140980164	4.312879281	1.61E-05	7.44E-05	67126	ATP synthase, H+ transporting, mitochondrial F1 complex, epsilon subunit
1093	Atp5g1	3239.133195	0.226919273	0.091012702	2.493270378	0.012657242	0.03022794	11951	ATP synthase, H+ transporting, mitochondrial F0 complex, subunit C1 (subunit 9)
1094	Atp5g2	721.3811718	0.729544449	0.262144632	2.782984509	0.005386138	0.014250948	67942	ATP synthase, H+ transporting, mitochondrial F0 complex, subunit C2 (subunit 9)
1095	Atp5g3	8356.604801	0.651213531	0.129512279	5.028199134	4.95E-07	2.91E-06	228033	ATP synthase, H+ transporting, mitochondrial F0 complex, subunit C3 (subunit 9)
1096	Atp5h	7044.607115	0.438656873	0.08584172	5.110066207	3.22E-07	1.95E-06	71679	ATP synthase, H+ transporting, mitochondrial F0 complex, subunit D
1097	Atp5j	1014.060375	0.802713671	0.174735715	4.593872932	4.35E-06	2.21E-05	11957	ATP synthase, H+ transporting, mitochondrial F0 complex, subunit F
1098	Atp5j2	5461.002487	0.609081521	0.151601686	4.017643437	5.88E-05	0.000241556	57423	ATP synthase, H+ transporting, mitochondrial F0 complex, subunit F2
1099	Atp5k	71.30418427	-0.056268137	0.419041519	-0.134278191	0.893182598	0.929225673	11958	ATP synthase, H+ transporting, mitochondrial F1F0 complex, subunit E
1100	Atp5l	4620.611365	0.948371865	0.162230223	5.845839622	5.04E-09	3.94E-08	27425	ATP synthase, H+ transporting, mitochondrial F0 complex, subunit G
1101	Atp5md	4155.639516	0.558520475	0.168955913	3.305717235	0.000947336	0.00299583	66477	ATP synthase membrane subunit DAPIT
1102	Atp5mpl	2139.795489	0.512769193	0.125591547	4.082832053	4.45E-05	0.000187845	70257	ATP synthase membrane subunit 6.8PL
1103	Atp5o	36.60861393	-0.09958485	1.095151374	-0.090932498	0.927546227	0.952518626	28080	ATP synthase, H+ transporting, mitochondrial F1 complex, O subunit
1104	Atp5pb	9231.988624	0.656077747	0.114473054	5.731285448	9.97E-09	7.50E-08	11950	ATP synthase peripheral stalk-membrane subunit b
1105	Atp6ap1	38.67622897	-0.540437088	0.57871466	-0.933857608	0.350377349	0.474605883	54411	ATPase, H+ transporting, lysosomal accessory protein 1
1106	Atp6ap1l	19.96813158	0.274758487	0.936537106	0.293377043	0.769233971	0.83993649	435376	ATPase, H+ transporting, lysosomal accessory protein 1-like
1107	Atp6ap2	5815.262926	0.601165303	0.089459648	6.71996049	1.82E-11	1.88E-10	70495	ATPase, H+ transporting, lysosomal accessory protein 2
1108	Atp6v0a1	2357.305445	0.71388433	0.284537949	2.508924851	0.012109924	0.029109609	11975	ATPase, H+ transporting, lysosomal V0 subunit A1
1109	Atp6v0a2	45.88279239	-1.106162702	1.313660442	-0.842046138	0.399762129	0.522226106	21871	ATPase, H+ transporting, lysosomal V0 subunit A2
1110	Atp6v0b	803.010782	3.971086636	0.615436467	6.452472106	1.10E-10	1.05E-09	114143	ATPase, H+ transporting, lysosomal V0 subunit B
1111	Atp6v0c	140.2490226	-0.036649769	0.267093275	-0.137217118	0.890859181	0.927553112	11984	ATPase, H+ transporting, lysosomal V0 subunit C
1112	Atp6v0d1	4211.100728	-0.205198913	0.088209848	-2.326258543	0.020004762	0.044875207	11972	ATPase, H+ transporting, lysosomal V0 subunit D1
1113	Atp6v0d2	69.26004322	7.095809313	0.968701219	7.325075242	2.39E-13	2.94E-12	242341	ATPase, H+ transporting, lysosomal V0 subunit D2
1114	Atp6v0e	50.92132597	-0.321272163	0.409785834	-0.78400017	0.43304001	0.555072889	11974	ATPase, H+ transporting, lysosomal V0 subunit E
1115	Atp6v0e2	6967.745224	0.019962812	0.075070928	0.265919349	0.790301323	0.855592309	76252	ATPase, H+ transporting, lysosomal V0 subunit E2
1116	Atp6v1a	8579.372827	-0.011901093	0.058675794	-0.202827983	0.839269485	0.891481237	11964	ATPase, H+ transporting, lysosomal V1 subunit A
1117	Atp6v1b2	17231.92249	0.450081587	0.088814014	5.06768658	4.03E-07	2.40E-06	11966	ATPase, H+ transporting, lysosomal V1 subunit B2
1118	Atp6v1c1	4996.342764	0.355694609	0.105251738	3.379465425	0.000726269	0.002357616	66335	ATPase, H+ transporting, lysosomal V1 subunit C1
1119	Atp6v1d	4768.908093	0.459359499	0.0693975	6.619251445	3.61E-11	3.63E-10	73834	ATPase, H+ transporting, lysosomal V1 subunit D
1120	Atp6v1e1	47.0973404	-0.506617473	0.508177286	-0.996930573	0.318798211	0.44255084	11973	ATPase, H+ transporting, lysosomal V1 subunit E1
1121	Atp6v1g1	2785.273199	1.164748956	0.105788403	11.01017621	3.41E-28	1.10E-26	66290	ATPase, H+ transporting, lysosomal V1 subunit G1
1122	Atp6v1g2	5996.818327	-0.126742986	0.054159459	-2.340181923	0.019274349	0.043487915	66237	ATPase, H+ transporting, lysosomal V1 subunit G2
1123	Atp6v1h	2740.093296	0.056357143	0.114006863	0.494331146	0.621072332	0.722436694	108664	ATPase, H+ transporting, lysosomal V1 subunit H
1124	Atp7a	66.00180877	-0.97285476	0.597600404	-1.627935245	0.103538617	0.180670277	11977	ATPase, Cu++ transporting, alpha polypeptide
1125	Atp8a1	2622.987533	0.462347476	0.252751351	1.829258183	0.06736094	0.126025197	11980	ATPase, aminophospholipid transporter (APLT), class I, type 8A, member 1
1126	Atp8b2	433.6668304	1.646596838	0.538631097	3.057002921	0.002235621	0.0065085	54667	ATPase, class I, type 8B, member 2
1127	Atp8b3	36.08752187	-1.262539494	1.04058181	-1.213301523	0.225014561	0.33693032	67331	ATPase, class I, type 8B, member 3
1128	Atp8b5	18.25198231	0.710766188	0.804609965	0.883367369	0.377037815	0.500219114	320571	ATPase, class I, type 8B, member 5
1129	Atp9a	7366.529093	-0.414468596	0.119957829	-3.455119188	0.00055005	0.001840392	11981	ATPase, class II, type 9A
1130	Atp9b	1171.792402	-0.079019971	0.100321277	-0.787669111	0.430890278	0.553217338	50771	ATPase, class II, type 9B
1131	Atpaf1	1816.899846	-0.606023887	0.095317891	-6.357923775	2.04E-10	1.91E-09	230649	ATP synthase mitochondrial F1 complex assembly factor 1
1132	Atpaf2	541.7209065	0.177453717	0.124510831	1.425207069	0.154097354	0.2498307	246782	ATP synthase mitochondrial F1 complex assembly factor 2
1133	Atpif1	3740.559443	0.483302394	0.129490887	3.732327454	0.000189719	0.000704274	11983	ATPase inhibitory factor 1
1134	Atpsckmt	255.0525348	0.170128835	0.234654253	0.725019185	0.468440261	0.588477561	68073	ATP synthase C subunit lysine N-methyltransferase
1135	Atr	217.4581367	-0.202551722	0.172899309	-1.171501049	0.241397437	0.355971643	245000	ataxia telangiectasia and Rad3 related
1136	Atraid	221.3799423	1.430835924	0.482019978	2.968416225	0.002993387	0.008447449	381629	all-trans retinoic acid induced differentiation factor
1137	Atrip	377.5649008	-0.054547793	0.118355828	-0.46087965	0.644884953	0.742173631	235610	ATR interacting protein
1138	Atrn	3054.538118	-0.849912326	0.05967148	-14.24319169	4.94E-46	2.96E-44	11990	attractin
1139	Atrnl1	1084.115474	-0.700921777	0.125215396	-5.597728376	2.17E-08	1.56E-07	226255	attractin like 1
1140	Atrx	685.5059774	0.302809806	0.104263422	2.904276507	0.003681029	0.010165065	22589	ATRX, chromatin remodeler
1141	Atxn10	5634.977627	-0.111113869	0.086623791	-1.282717688	0.199591001	0.306709624	54138	ataxin 10
1142	Atxn1l	855.4940735	-0.0940893	0.153020398	-0.614880768	0.538633464	0.652906663	52335	ataxin 1-like
1143	Atxn2	938.701271	-0.517303835	0.118603393	-4.361627618	1.29E-05	6.05E-05	20239	ataxin 2
1144	Atxn2l	726.5118989	-0.792579018	0.320231556	-2.475018477	0.013322928	0.031598684	233871	ataxin 2-like
1145	Atxn7	331.1348182	-0.032183443	0.193796466	-0.166068267	0.868103226	0.911666849	246103	ataxin 7
1146	Atxn7l1	295.3718634	-0.718546682	0.564486711	-1.272920457	0.203046269	0.31078956	380753	ataxin 7-like 1
1147	Atxn7l2	106.1936939	-0.457787357	0.23114185	-1.980547258	0.047642069	0.094068643	72522	ataxin 7-like 2
1148	Atxn7l3	4111.397224	-0.329888331	0.139330646	-2.367665261	0.017900723	0.040789359	217218	ataxin 7-like 3
1149	Atxn7l3b	4220.796432	-0.278432989	0.060508492	-4.601552286	4.19E-06	2.14E-05	382423	ataxin 7-like 3B
1150	AU021092	67.25494691	0.573915292	0.324601116	1.768063211	0.077050337	0.141282101	239691	expressed sequence AU021092
1151	AU022252	680.5921978	-0.294432424	0.112319732	-2.621377547	0.008757522	0.021852881	230696	expressed sequence AU022252
1152	AU040320	19.11164921	-2.358349828	0.761566823	-3.096707678	0.001956827	0.005773181	100317	expressed sequence AU040320
1153	AU041133	75.17637328	-0.031982401	0.355193328	-0.090042234	0.928253653	0.952641179	216177	expressed sequence AU041133
1154	Auh	176.1048676	0.377151654	0.288072447	1.309225015	0.190458141	0.295717518	11992	AU RNA binding protein/enoyl-coenzyme A hydratase
1155	Aup1	571.3347831	1.997361002	0.336065188	5.943373704	2.79E-09	2.25E-08	11993	ancient ubiquitous protein 1
1156	Aurka	38.38345475	4.199381308	2.292123589	1.832092008	0.066937714	0.125365153	20878	aurora kinase A
1157	Aurkaip1	1007.652152	0.385071588	0.10058647	3.828264251	0.00012905	0.000495954	66077	aurora kinase A interacting protein 1
1158	Aurkb	51.2175813	3.96710366	0.528408182	7.507649951	6.02E-14	7.83E-13	20877	aurora kinase B
1159	Auts2	182.5845246	-1.909977974	0.344255575	-5.548139553	2.89E-08	2.05E-07	319974	autism susceptibility candidate 2
1160	Aven	235.3712686	0.982761024	0.311460579	3.155330368	0.001603165	0.004817613	74268	apoptosis, caspase activation inhibitor
1161	Avpi1	280.4787983	0.43575183	0.173620674	2.509792288	0.01208022	0.029048012	69534	arginine vasopressin-induced 1
1162	Avpr1a	36.17988614	-0.091147567	0.442271553	-0.206089599	0.836720923	0.889304817	54140	arginine vasopressin receptor 1A
1163	AW146154	83.30675892	0.32981311	0.429327102	0.768209386	0.442362798	0.564381159	101835	expressed sequence AW146154
1164	AW209491	388.6395627	-0.384350971	0.114695978	-3.351041397	0.000805083	0.002589064	105351	expressed sequence AW209491
1165	AW551984	362.8791234	-1.175960994	1.092164253	-1.076725402	0.28160296	0.401725722	244810	expressed sequence AW551984
1166	AW554918	84.6330393	-1.169439189	1.237309531	-0.945146837	0.344583916	0.468988942	225289	expressed sequence AW554918
1167	AW822252	70.33409079	0.36862506	0.511137939	0.721185089	0.470795645	0.59056818	331578	expressed sequence AW822252
1168	Axin1	130.5419802	-0.706688462	0.549440865	-1.286195672	0.198374781	0.305411945	12005	axin 1
1169	Axin2	96.23098767	0.799068458	0.32334481	2.471258035	0.013463863	0.031897528	12006	axin 2
1170	AY036118	13189.69752	-0.219813104	0.629000579	-0.349464073	0.726740938	0.806273643	101056014	cDNA sequence AY036118
1171	Azi2	417.5691011	0.298261718	0.169262607	1.762124098	0.078048333	0.142952528	27215	5-azacytidine induced gene 2
1172	Azin1	1286.611474	-0.375347444	0.229667491	-1.634308114	0.102194171	0.178762385	54375	antizyme inhibitor 1
1173	Azin2	194.79641	0.309754862	0.456414441	0.67867016	0.497346877	0.615702405	242669	antizyme inhibitor 2
1174	B230217C12Rik	1015.550548	-0.285120761	0.081178598	-3.51226516	0.000444304	0.001519427	68127	RIKEN cDNA B230217C12 gene
1175	B230303A05Rik	82.09349506	1.055028577	0.595920152	1.770419364	0.076657306	0.140658025	100503142	U1 small nuclear ribonucleoprotein 1C pseudogene
1176	B230307C23Rik	103.2095537	0.737861515	0.285212674	2.587057241	0.009679951	0.023842684	245305	RIKEN cDNA B230307C23 gene
1177	B2m	23797.81027	4.426647603	0.111132714	39.83208417	0	0	12010	beta-2 microglobulin
1178	B330016D10Rik	125.7439582	-0.258696148	0.270080303	-0.957848998	0.338138908	0.462465495	320456	RIKEN cDNA B330016D10 gene
1179	B3galnt1	840.7334439	0.154417169	0.155905541	0.990453374	0.321952568	0.445857712	26879	UDP-GalNAc:betaGlcNAc beta 1,3-galactosaminyltransferase, polypeptide 1
1180	B3galnt2	211.7611299	-0.037044399	0.166322646	-0.22272613	0.823748664	0.879763573	97884	UDP-GalNAc:betaGlcNAc beta 1,3-galactosaminyltransferase, polypeptide 2
1181	B3galt1	737.7627868	-0.628084118	0.157005571	-4.000393843	6.32E-05	0.000258368	26877	UDP-Gal:betaGlcNAc beta 1,3-galactosyltransferase, polypeptide 1
1182	B3galt2	457.9326264	-0.594886244	0.155711037	-3.820450086	0.000133208	0.00051074	26878	UDP-Gal:betaGlcNAc beta 1,3-galactosyltransferase, polypeptide 2
1183	B3galt4	94.9136625	-0.273158388	0.489843055	-0.557644709	0.57708702	0.685800531	54218	UDP-Gal:betaGlcNAc beta 1,3-galactosyltransferase, polypeptide 4
1184	B3galt5	3555.888235	-0.219509282	0.09080153	-2.417462368	0.01562915	0.036286809	93961	UDP-Gal:betaGlcNAc beta 1,3-galactosyltransferase, polypeptide 5
1185	B3galt6	299.8885616	-0.050953643	0.165215618	-0.30840694	0.757772702	0.831032752	117592	UDP-Gal:betaGal beta 1,3-galactosyltransferase, polypeptide 6
1186	B3gat1	1613.308545	-1.250500652	0.173103047	-7.224024499	5.05E-13	6.05E-12	76898	beta-1,3-glucuronyltransferase 1 (glucuronosyltransferase P)
1187	B3gat2	583.5801685	-0.624939093	0.112422899	-5.558823852	2.72E-08	1.93E-07	280645	beta-1,3-glucuronyltransferase 2 (glucuronosyltransferase S)
1188	B3gat3	3065.48088	0.401489643	0.133099981	3.01645155	0.002557521	0.007339703	72727	beta-1,3-glucuronyltransferase 3 (glucuronosyltransferase I)
1189	B3glct	279.7336134	-0.028791379	0.311916261	-0.092304835	0.926455847	0.951719179	381694	beta-3-glucosyltransferase
1190	B3gnt2	231.5287001	0.302195023	0.539554733	0.56008224	0.575423344	0.684242199	53625	UDP-GlcNAc:betaGal beta-1,3-N-acetylglucosaminyltransferase 2
1191	B3gnt3	74.94677091	2.626519418	0.653169891	4.021188749	5.79E-05	0.000238499	72297	UDP-GlcNAc:betaGal beta-1,3-N-acetylglucosaminyltransferase 3
1192	B3gnt4	15.06627921	0.038707785	0.84903108	0.045590539	0.96363661	0.976582292	231727	UDP-GlcNAc:betaGal beta-1,3-N-acetylglucosaminyltransferase 4
1193	B3gnt5	20.97706545	1.544495825	1.693437922	0.912047501	0.361743713	0.485428096	108105	UDP-GlcNAc:betaGal beta-1,3-N-acetylglucosaminyltransferase 5
1194	B3gnt6	25.93876676	-0.770229379	1.156103065	-0.666228991	0.505264745	0.623336892	272411	UDP-GlcNAc:betaGal beta-1,3-N-acetylglucosaminyltransferase 6 (core 3 synthase)
1195	B3gnt7	35.53182587	1.518102852	0.706447161	2.148926257	0.031640246	0.066277891	227327	UDP-GlcNAc:betaGal beta-1,3-N-acetylglucosaminyltransferase 7
1196	B3gnt8	80.97732603	2.409511913	0.480198194	5.017744634	5.23E-07	3.06E-06	232984	UDP-GlcNAc:betaGal beta-1,3-N-acetylglucosaminyltransferase 8
1197	B3gnt9	194.2510089	-1.767153339	0.507869899	-3.479539435	0.000502276	0.001696493	97440	UDP-GlcNAc:betaGal beta-1,3-N-acetylglucosaminyltransferase 9
1198	B4galnt1	309.5792104	2.106133519	0.641157661	3.284891761	0.001020216	0.003206563	14421	beta-1,4-N-acetyl-galactosaminyl transferase 1
1199	B4galnt4	628.2315114	-0.112735769	0.13091133	-0.861161286	0.389149219	0.51202583	330671	beta-1,4-N-acetyl-galactosaminyl transferase 4
1200	B4galt2	175.3486907	0.671530667	0.852045992	0.788138989	0.430615411	0.552960514	53418	UDP-Gal:betaGlcNAc beta 1,4- galactosyltransferase, polypeptide 2
1201	B4galt3	122.1032198	3.745512276	0.567196066	6.603558277	4.01E-11	4.01E-10	57370	UDP-Gal:betaGlcNAc beta 1,4-galactosyltransferase, polypeptide 3
1202	B4galt4	381.1974137	0.794744548	0.249250806	3.188533508	0.001429964	0.004354725	56375	UDP-Gal:betaGlcNAc beta 1,4-galactosyltransferase, polypeptide 4
1203	B4galt5	1121.145421	-0.00421666	0.202186148	-0.020855337	0.983361055	0.989289381	56336	UDP-Gal:betaGlcNAc beta 1,4-galactosyltransferase, polypeptide 5
1204	B4galt6	2674.379846	-0.100746127	0.048408483	-2.081166776	0.037418643	0.076565018	56386	UDP-Gal:betaGlcNAc beta 1,4-galactosyltransferase, polypeptide 6
1205	B4galt7	441.2655035	0.274227113	0.126623108	2.165695648	0.030334452	0.063937625	218271	xylosylprotein beta1,4-galactosyltransferase, polypeptide 7 (galactosyltransferase I)
1206	B4gat1	1811.635668	-0.288362041	0.121362376	-2.376041496	0.017499495	0.040024543	108902	beta-1,4-glucuronyltransferase 1
1207	B630019K06Rik	2336.153813	0.224376175	0.122862123	1.826243678	0.067813565	0.1267388	102941	F-box and leucine-rich repeat protein 17 pseudogene
1208	B830017H08Rik	56.46392084	-0.691709203	0.340147344	-2.033557562	0.041996224	0.084674283	433004	RIKEN cDNA B830017H08 gene
1209	B9d1	36.55639527	-0.870313415	0.814599462	-1.06839429	0.285342691	0.405868009	27078	B9 protein domain 1
1210	B9d2	330.2191953	0.635960606	0.153513768	4.142694249	3.43E-05	0.000148028	232987	B9 protein domain 2
1211	Baalc	1983.463245	-1.713802171	0.148764725	-11.52021872	1.04E-30	3.71E-29	118452	brain and acute leukemia, cytoplasmic
1212	Babam1	28.12615047	0.569123317	0.588476682	0.967112776	0.33348766	0.457792705	68251	BRISC and BRCA1 A complex member 1
1213	Babam2	976.8990657	0.310517781	0.168851324	1.839001163	0.065915015	0.123753601	107976	BRISC and BRCA1 A complex member 2
1214	Bace1	788.7536886	-1.263176901	0.252850656	-4.995743023	5.86E-07	3.40E-06	23821	beta-site APP cleaving enzyme 1
1215	Bace2	364.3940183	-0.616495681	0.132813348	-4.64182018	3.45E-06	1.79E-05	56175	beta-site APP-cleaving enzyme 2
1216	Bach1	675.3237635	0.736098266	0.104310689	7.056786524	1.70E-12	1.94E-11	12013	BTB and CNC homology 1, basic leucine zipper transcription factor 1
1217	Bach2	188.2721913	-0.578258572	0.3142165	-1.840318924	0.065721429	0.123487836	12014	BTB and CNC homology, basic leucine zipper transcription factor 2
1218	Bad	75.40715655	0.735450045	0.325507529	2.259394881	0.023858833	0.052204579	12015	BCL2-associated agonist of cell death
1219	Bag1	4642.579062	0.683257156	0.08332783	8.199627409	2.41E-16	3.82E-15	12017	BCL2-associated athanogene 1
1220	Bag2	130.1794917	-1.68053434	0.345462652	-4.864590515	1.15E-06	6.37E-06	213539	BCL2-associated athanogene 2
1221	Bag3	1035.770588	0.160427395	0.13056773	1.228690998	0.219187683	0.329706079	29810	BCL2-associated athanogene 3
1222	Bag5	975.8426932	0.305138084	0.080717745	3.780309838	0.000156633	0.000592682	70369	BCL2-associated athanogene 5
1223	Bag6	879.8907675	0.930100254	0.42094127	2.209572499	0.027134846	0.058201684	224727	BCL2-associated athanogene 6
1224	Bahcc1	327.289029	-0.848269366	0.260828033	-3.25221701	0.001145086	0.003559064	268515	BAH domain and coiled-coil containing 1
1225	Bahd1	480.5371267	-0.071369456	0.132681939	-0.537898799	0.590646917	0.697110191	228536	bromo adjacent homology domain containing 1
1226	Baiap2	22.14898732	-0.698826271	1.215660831	-0.574852996	0.565390721	0.675391733	108100	brain-specific angiogenesis inhibitor 1-associated protein 2
1227	Baiap3	967.1561656	-0.836286827	0.219295222	-3.813520504	0.000137001	0.000524059	545192	BAI1-associated protein 3
1228	Bak1	428.7861195	2.702601025	0.332470371	8.12884775	4.33E-16	6.72E-15	12018	BCL2-antagonist/killer 1
1229	Bambi	206.5180206	0.793284462	0.304113259	2.60851653	0.009093562	0.022588497	68010	BMP and activin membrane-bound inhibitor
1230	Bambi-ps1	33.12446211	0.296386809	0.544541208	0.5442872	0.586243854	0.69348002	81913	BMP and activin membrane-bound inhibitor, pseudogene (Xenopus laevis)
1231	Banf1	532.2820763	1.122078107	0.260466203	4.307960472	1.65E-05	7.59E-05	23825	BAF nuclear assembly factor 1
1232	Banp	148.596891	-1.042922994	0.300091285	-3.475352491	0.000510182	0.001719662	53325	BTG3 associated nuclear protein
1233	Bap1	13.9412945	-1.660974356	1.457436967	-1.139654334	0.254430339	0.371192682	104416	Brca1 associated protein 1
1234	Bard1	76.7869259	1.387343063	0.243514861	5.697159746	1.22E-08	9.05E-08	12021	BRCA1 associated RING domain 1
1235	Barhl1	18.71978729	-1.888897849	0.885837528	-2.132329902	0.032979736	0.068686345	54422	BarH like homeobox 1
1236	Barx2	63.98723998	-1.320062225	0.467097552	-2.826095359	0.004711923	0.012667928	12023	BarH-like homeobox 2
1237	Basp1	5636.738085	0.053613364	0.06847215	0.782995188	0.433629938	0.555629003	70350	brain abundant, membrane attached signal protein 1
1238	Batf	56.51096769	4.496106662	0.621394089	7.235515657	4.64E-13	5.59E-12	53314	basic leucine zipper transcription factor, ATF-like
1239	Batf2	130.0904284	9.71757515	1.124652477	8.640513712	5.60E-18	9.91E-17	74481	basic leucine zipper transcription factor, ATF-like 2
1240	Batf3	89.35363857	2.322604513	0.449802848	5.163605617	2.42E-07	1.50E-06	381319	basic leucine zipper transcription factor, ATF-like 3
1241	Bax	120.2322325	0.679643331	0.421433875	1.612692694	0.106811289	0.185471842	12028	BCL2-associated X protein
1242	Baz1a	77.16981358	3.342758222	0.767030792	4.358049579	1.31E-05	6.14E-05	217578	bromodomain adjacent to zinc finger domain 1A
1243	Baz1b	1492.926736	0.176874063	0.091133283	1.940828395	0.052279096	0.101618116	22385	bromodomain adjacent to zinc finger domain, 1B
1244	Baz2a	843.167718	0.288293386	0.106265787	2.712946408	0.006668789	0.017220181	116848	bromodomain adjacent to zinc finger domain, 2A
1245	Baz2b	489.3249574	-0.420382343	0.188415389	-2.231146542	0.025671424	0.05551702	407823	bromodomain adjacent to zinc finger domain, 2B
1246	Bbip1	766.0678101	0.103543203	0.086091532	1.202710652	0.22908831	0.342071046	100503572	BBSome interacting protein 1
1247	Bbln	2061.907767	0.112029277	0.11321715	0.989508011	0.322414652	0.446266004	73737	bublin coiled coil protein
1248	Bbof1	33.20961234	-0.01635779	0.584600801	-0.027981129	0.977677202	0.985623759	72873	basal body orientation factor 1
1249	Bbox1	315.3049605	-1.169077852	0.244176611	-4.787837166	1.69E-06	9.12E-06	170442	butyrobetaine (gamma), 2-oxoglutarate dioxygenase 1 (gamma-butyrobetaine hydroxylase)
1250	Bbs1	361.0470313	-0.822269586	0.154985141	-5.305473689	1.12E-07	7.31E-07	52028	Bardet-Biedl syndrome 1 (human)
1251	Bbs10	71.07703144	-0.358072131	0.368159684	-0.97260006	0.330752113	0.454770848	71769	Bardet-Biedl syndrome 10 (human)
1252	Bbs12	58.47406279	0.096493607	0.544316102	0.177274945	0.85929243	0.905589417	241950	Bardet-Biedl syndrome 12 (human)
1253	Bbs2	292.1128965	-0.79028652	0.195060096	-4.051502776	5.09E-05	0.000212057	67378	Bardet-Biedl syndrome 2 (human)
1254	Bbs4	756.1019373	-0.559802004	0.180162546	-3.107205224	0.001888652	0.005590578	102774	Bardet-Biedl syndrome 4 (human)
1255	Bbs5	207.8257129	0.404518475	0.287855183	1.405284666	0.159936646	0.257363776	72569	Bardet-Biedl syndrome 5 (human)
1256	Bbs7	136.0059809	-2.069941712	1.580135392	-1.309977438	0.190203468	0.295386512	71492	Bardet-Biedl syndrome 7 (human)
1257	Bbs9	233.6265899	-0.347453507	0.310981673	-1.11727969	0.263874757	0.381996937	319845	Bardet-Biedl syndrome 9 (human)
1258	Bbx	641.9641877	0.21816412	0.199979277	1.09093364	0.275302083	0.394899772	70508	bobby sox HMG box containing
1259	BC003965	730.874965	0.230787571	0.15812618	1.45951525	0.144423346	0.237206375	214489	cDNA sequence BC003965
1260	BC004004	1347.625787	0.360676129	0.093290407	3.866165223	0.00011056	0.000430706	80748	cDNA sequence BC004004
1261	BC005537	11.69342158	-3.48000621	3.233021966	-1.076394236	0.281750979	0.401883199	79555	cDNA sequence BC005537
1262	BC005624	33.67973123	-1.407111091	0.669842255	-2.100660387	0.035670789	0.073602014	227707	cDNA sequence BC005624
1263	BC022960	51.51657828	-0.973968429	0.410995797	-2.369777103	0.017798812	0.040587061	237246	cDNA sequence BC022960
1264	BC023105	45.14819709	8.913510586	1.205169136	7.396066093	1.40E-13	1.77E-12	667597	cDNA sequence BC023105
1265	BC024063	44.2308158	-0.711570916	0.603921048	-1.178251557	0.238696334	0.352922981	666584	cDNA sequence BC024063
1266	BC024978	443.1147878	0.149786289	0.172686252	0.867389771	0.385728484	0.508495984	414069	cDNA sequence BC024978
1267	BC025920	76.700838	-0.56803398	0.252330444	-2.251151196	0.024375963	0.053102556	268319	zinc finger protein pseudogene
1268	BC028528	15.01698879	0.061806699	1.321921205	0.046755207	0.96270833	0.975963818	229600	cDNA sequence BC028528
1269	BC029722	1815.683708	0.092104259	0.105663042	0.87167904	0.383383498	0.506373455	613262	cDNA sequence BC029722
1270	BC030500	133.645	-0.261912301	0.249068154	-1.051568805	0.292997426	0.41402653	234290	cDNA sequence BC030500
1271	BC031181	3311.061266	0.549559768	0.150138446	3.66035337	0.000251868	0.00091092	407819	cDNA sequence BC031181
1272	BC034090	405.3539399	-1.002895565	0.192846905	-5.200475292	1.99E-07	1.25E-06	207792	cDNA sequence BC034090
1273	BC035044	54.40819497	2.252621508	0.477546834	4.717069295	2.39E-06	1.27E-05	232406	cDNA sequence BC035044
1274	BC035947	315.301081	-0.042431847	0.186344688	-0.227706236	0.819874624	0.876853694	269211	cDNA sequence BC035947
1275	BC049352	46.1433788	-1.056218338	0.743678886	-1.420261296	0.155531625	0.251792898	408059	cDNA sequence BC049352
1276	BC049715	49.98362747	0.261642041	0.556064219	0.470524864	0.637980075	0.736958732	320135	cDNA sequence BC049715
1277	BC051142	15.71464627	0.745474725	0.71247357	1.046319129	0.295413717	0.416724144	407788	cDNA sequence BC051142
1278	BC053393	16.4537794	0.279245611	0.557513266	0.50087707	0.616457641	0.718595024	407814	cDNA sequence BC053393
1279	BC055324	21.8486511	-0.089972915	0.881165655	-0.102106697	0.918671985	0.946865161	381306	cDNA sequence BC055324
1280	BC064078	230.8746144	0.848556137	0.277974952	3.052635248	0.002268415	0.006594086	408064	cDNA sequence BC064078
1281	BC147527	54.17917832	6.381078302	1.088981706	5.85967447	4.64E-09	3.64E-08	625360	cDNA sequence BC147527
1282	Bcan	414.1126754	-1.394500229	0.17393675	-8.017283443	1.08E-15	1.63E-14	12032	brevican
1283	Bcap29	1152.177674	0.251105561	0.086668982	2.897294474	0.003763963	0.010369953	12033	B cell receptor associated protein 29
1284	Bcap31	2816.16793	0.481205869	0.101380412	4.746536933	2.07E-06	1.11E-05	27061	B cell receptor associated protein 31
1285	Bcar1	1317.078638	-0.669702481	0.124479851	-5.380007101	7.45E-08	4.99E-07	12927	breast cancer anti-estrogen resistance 1
1286	Bcar3	274.2685007	-0.248332754	0.274016405	-0.90626966	0.36479314	0.488237333	29815	breast cancer anti-estrogen resistance 3
1287	Bcas1	13185.93382	-0.194843767	0.099120387	-1.965728478	0.049329983	0.096796266	76960	brain enriched myelin associated protein 1
1288	Bcas2	169.1449924	0.464264983	0.539611441	0.860369051	0.389585641	0.512473783	68183	BCAS2 pre-mRNA processing factor
1289	Bcas3	756.1690497	-0.386768194	0.128803572	-3.002775382	0.002675298	0.007637579	192197	BCAS3 microtubule associated cell migration factor
1290	Bcat1	3255.203351	0.155151708	0.172111097	0.901462548	0.367342438	0.4906168	12035	branched chain aminotransferase 1, cytosolic
1291	Bcat2	166.5334263	2.093793197	0.697269781	3.002845173	0.002674685	0.007637367	12036	branched chain aminotransferase 2, mitochondrial
1292	Bccip	959.1745241	0.852742474	0.098667059	8.642625806	5.49E-18	9.74E-17	66165	BRCA2 and CDKN1A interacting protein
1293	Bcdin3d	168.6452274	0.354870734	0.251583028	1.410551165	0.158377	0.255364008	75284	BCDIN3 domain containing
1294	Bche	229.0364499	-1.820919711	0.313860795	-5.801679407	6.57E-09	5.06E-08	12038	butyrylcholinesterase
1295	Bckdha	998.8001768	-0.201379292	0.122393577	-1.645341985	0.099899306	0.175583762	12039	branched chain ketoacid dehydrogenase E1, alpha polypeptide
1296	Bckdhb	401.8202192	-0.895479354	0.50422913	-1.775937369	0.075743241	0.139303911	12040	branched chain ketoacid dehydrogenase E1, beta polypeptide
1297	Bckdk	376.4514753	0.049536302	0.352473491	0.140539086	0.888234073	0.925486143	12041	branched chain ketoacid dehydrogenase kinase
1298	Bcl10	515.3752574	0.933237685	0.18017587	5.179593069	2.22E-07	1.38E-06	12042	B cell leukemia/lymphoma 10
1299	Bcl11a	254.7398464	-0.140117052	0.343359069	-0.408077331	0.683216902	0.772143547	14025	B cell CLL/lymphoma 11A (zinc finger protein)
1300	Bcl11b	21.03752536	-5.057670295	1.334628845	-3.789570647	0.000150908	0.000572742	58208	B cell leukemia/lymphoma 11B
1301	Bcl2	717.6968666	0.418743514	0.15264926	2.743174217	0.006084839	0.015861871	12043	B cell leukemia/lymphoma 2
1302	Bcl2a1a	293.0573588	6.057429886	0.429461666	14.10470449	3.55E-45	2.06E-43	12044	B cell leukemia/lymphoma 2 related protein A1a
1303	Bcl2a1b	917.1810196	6.437412913	0.416159979	15.46860158	5.65E-54	4.30E-52	12045	B cell leukemia/lymphoma 2 related protein A1b
1304	Bcl2a1d	372.8550769	10.52071117	1.028203576	10.23212856	1.42E-24	3.73E-23	12047	B cell leukemia/lymphoma 2 related protein A1d
1305	Bcl2l1	602.7440275	-0.700951318	0.292264302	-2.39834736	0.016469239	0.038010043	12048	BCL2-like 1
1306	Bcl2l11	174.1218914	0.823734611	0.389132577	2.11684824	0.03427273	0.071053626	12125	BCL2-like 11 (apoptosis facilitator)
1307	Bcl2l12	20.13342118	1.701227549	0.961962057	1.768497558	0.07697776	0.141197506	75736	BCL2-like 12 (proline rich)
1308	Bcl2l13	800.8393929	-0.468962764	0.107365481	-4.367910055	1.25E-05	5.89E-05	94044	BCL2-like 13 (apoptosis facilitator)
1309	Bcl2l2	34.63725649	-0.501156549	1.071258002	-0.467820589	0.639912896	0.738241396	12050	BCL2-like 2
1310	Bcl3	265.4416395	4.475012956	0.322774161	13.86422304	1.04E-43	5.85E-42	12051	B cell leukemia/lymphoma 3
1311	Bcl6	681.5680369	0.574828124	0.148114385	3.880974305	0.000104039	0.000406935	12053	B cell leukemia/lymphoma 6
1312	Bcl7a	904.4710077	-0.938152346	0.092354324	-10.15818539	3.05E-24	7.81E-23	77045	B cell CLL/lymphoma 7A
1313	Bcl7b	37.20490515	3.009201222	1.573513989	1.912408307	NA	NA	12054	B cell CLL/lymphoma 7B
1314	Bcl7c	692.8592383	0.146861572	0.154261638	0.952029127	0.34108221	0.465379496	12055	B cell CLL/lymphoma 7C
1315	Bcl9	13.29604467	-0.775117174	1.165318959	-0.665154521	0.505951666	0.623860046	77578	B cell CLL/lymphoma 9
1316	Bcl9l	632.0886901	-1.116567034	0.33273863	-3.35568802	0.000791678	0.002551335	80288	B cell CLL/lymphoma 9-like
1317	Bclaf1	138.5531037	0.210718048	0.333945275	0.630995748	0.528043305	0.643521709	72567	BCL2-associated transcription factor 1
1318	Bclaf3	116.9138446	-0.039684172	0.400228808	-0.099153712	0.921016226	0.948228977	382252	Bclaf1 and Thrap3 family member 3
1319	Bco2	58.92371977	1.009276981	0.52313671	1.929279598	0.053696161	0.103975161	170752	beta-carotene oxygenase 2
1320	Bcor	181.9972024	-0.360527369	0.403954423	-0.892495166	0.372127583	0.495397019	71458	BCL6 interacting corepressor
1321	Bcorl1	130.0217708	-3.253091263	1.235775656	-2.632428667	0.008477682	0.02123148	320376	BCL6 co-repressor-like 1
1322	Bcr	1902.974476	-0.008770383	0.131569433	-0.066659729	0.946852595	0.964600935	110279	BCR activator of RhoGEF and GTPase
1323	Bcs1l	18.5848364	-1.700296135	1.677119055	-1.013819579	0.310668851	0.43403013	66821	BCS1-like (yeast)
1324	Bdh1	717.7891833	-0.239985004	0.151149232	-1.587735524	0.112346157	0.193260361	71911	3-hydroxybutyrate dehydrogenase, type 1
1325	Bdh2	116.2389559	0.929038872	0.387344128	2.398484462	0.016463075	0.037999922	69772	3-hydroxybutyrate dehydrogenase, type 2
1326	Bdkrb2	120.3627688	1.168511768	0.382047767	3.058548874	0.002224118	0.00647766	12062	bradykinin receptor, beta 2
1327	Bdnf	111.777259	0.060616399	0.92105505	0.065811917	0.947527568	0.965149683	12064	brain derived neurotrophic factor
1328	Bdp1	26.07653117	1.306769595	0.938779513	1.391987764	0.163926103	0.262675286	544971	B double prime 1, subunit of RNA polymerase III transcription initiation factor IIIB
1329	Bean1	88.61519041	-1.612588133	1.037811609	-1.553835127	0.120223749	0.204358384	65115	brain expressed, associated with Nedd4, 1
1330	Becn1	945.3863439	-0.046875016	0.200613115	-0.233658782	0.815249889	0.873613487	56208	beclin 1, autophagy related
1331	Begain	2289.450557	-0.423860455	0.117735926	-3.600094464	0.000318102	0.001123268	380785	brain-enriched guanylate kinase-associated
1332	Bend3	131.2169457	-0.020810956	0.319260447	-0.065184887	0.948026794	0.965335955	331623	BEN domain containing 3
1333	Bend4	144.5944345	-0.572709894	0.293143734	-1.95368288	0.050738732	0.099092925	666938	BEN domain containing 4
1334	Bend5	89.42353248	0.248399378	0.237492848	1.045923612	0.295596302	0.41690179	67621	BEN domain containing 5
1335	Bend6	2611.550784	3.854109736	0.33121952	11.63611897	2.70E-31	9.91E-30	320705	BEN domain containing 6
1336	Bend7	163.3696535	-0.165079869	0.265492447	-0.621787441	0.534081645	0.648854837	209645	BEN domain containing 7
1337	Best1	63.22364071	0.297060033	0.319421373	0.929994228	0.352374073	0.47628363	24115	bestrophin 1
1338	Bet1	747.19418	0.205711548	0.158893857	1.294647585	0.195441829	0.301941087	12068	Bet1 golgi vesicular membrane trafficking protein
1339	Bet1l	15.67243652	1.291665004	0.916131857	1.409911679	0.158565764	0.255523555	54399	Bet1 golgi vesicular membrane trafficking protein like
1340	Bex1	880.5080627	0.435553208	0.118400885	3.678631353	0.000234489	0.000853704	19716	brain expressed X-linked 1
1341	Bex2	4040.240241	0.477327568	0.123172034	3.875291766	0.000106497	0.000415864	12069	brain expressed X-linked 2
1342	Bex3	1870.49619	0.701528519	0.124099048	5.652972588	1.58E-08	1.15E-07	12070	brain expressed X-linked 3
1343	Bex4	189.8995965	0.1125796	0.237964094	0.473094901	0.636145475	0.735364614	406217	brain expressed X-linked 4
1344	Bfar	493.8872377	3.288049113	0.582643944	5.643324964	1.67E-08	1.22E-07	67118	bifunctional apoptosis regulator
1345	Bfsp1	17.04818818	-0.742722351	1.207981003	-0.614846052	0.538656393	0.652906663	12075	beaded filament structural protein 1, in lens-CP94
1346	Bfsp2	449.7870742	-0.938032263	0.199010963	-4.713470308	2.44E-06	1.29E-05	107993	beaded filament structural protein 2, phakinin
1347	Bglap3	55.94961711	-0.399359422	0.443288565	-0.9009017	0.367640587	0.490953607	12095	bone gamma-carboxyglutamate protein 3
1348	Bhlha9	21.31504529	-0.435947293	0.81179632	-0.537015606	0.591256834	0.697671306	320522	basic helix-loop-helix family, member a9
1349	Bhlhb9	849.645461	-0.297643712	0.140928235	-2.112023267	0.034684454	0.071809628	70237	basic helix-loop-helix domain containing, class B9
1350	Bhlhe22	300.095125	-0.108176143	0.196023087	-0.551854092	0.581048323	0.689204364	59058	basic helix-loop-helix family, member e22
1351	Bhlhe40	18.98369328	0.131934268	1.211415801	0.108909153	0.913274547	0.943122429	20893	basic helix-loop-helix family, member e40
1352	Bhlhe41	22.78649191	-0.976470107	0.981662724	-0.994710385	0.319877142	0.443760197	79362	basic helix-loop-helix family, member e41
1353	Bicc1	192.7514468	0.331792802	0.248395062	1.33574637	0.181632187	0.28493416	83675	BicC family RNA binding protein 1
1354	Bicd1	130.1384768	-1.142955065	0.288434814	-3.962611335	7.41E-05	0.000298719	12121	BICD cargo adaptor 1
1355	Bicd2	617.3057804	2.523235135	1.968311097	1.281929029	0.199867543	0.306916972	76895	BICD cargo adaptor 2
1356	Bicdl1	344.8534644	-0.435564072	0.239188991	-1.821003846	0.068606272	0.127996329	75665	BICD family like cargo adaptor 1
1357	Bicra	349.4763396	0.20157798	0.218860096	0.921035786	0.357031744	0.480824473	243842	BRD4 interacting chromatin remodeling complex associated protein
1358	Bicral	759.1806027	-0.290863072	0.096425709	-3.016447321	0.002557557	0.007339703	210982	BRD4 interacting chromatin remodeling complex associated protein like
1359	Bid	86.85724365	0.243681379	1.467956233	0.166000439	0.868156604	0.911666849	12122	BH3 interacting domain death agonist
1360	Bin1	6284.182617	-0.038029824	0.087934814	-0.432477445	0.665394441	0.75821954	30948	bridging integrator 1
1361	Bin2	163.7454129	1.558275688	0.440653601	3.536282659	0.0004058	0.001401891	668218	bridging integrator 2
1362	Bin3	348.5418286	1.787262501	0.198521899	9.002848118	2.20E-19	4.23E-18	57784	bridging integrator 3
1363	Birc2	829.7224085	0.493205735	0.233026333	2.116523611	0.034300299	0.071103881	11797	baculoviral IAP repeat-containing 2
1364	Birc3	15.3168365	0.531329856	0.804643554	0.660329475	0.509042419	0.626464481	11796	baculoviral IAP repeat-containing 3
1365	Birc5	14.90624155	0.763081123	0.545649867	1.398481277	0.161968591	0.260163116	11799	baculoviral IAP repeat-containing 5
1366	Birc6	1077.799613	-0.119342239	0.155847227	-0.765764273	0.443816576	0.565661559	12211	baculoviral IAP repeat-containing 6
1367	Bivm	409.8004741	-0.643986655	0.229230164	-2.809345167	0.004964239	0.013266126	246229	basic, immunoglobulin-like variable motif containing
1368	Blcap	2418.364472	0.235655369	0.086557494	2.722529951	0.006478416	0.016791526	53619	bladder cancer associated protein
1369	Blm	19.01940389	-3.460492772	1.197437452	-2.889915265	0.003853457	0.010587836	12144	Bloom syndrome, RecQ like helicase
1370	Blmh	16.4351158	-3.055295929	1.730922529	-1.765125751	0.077542634	0.142111596	104184	bleomycin hydrolase
1371	Blnk	121.618499	2.857540841	0.447426773	6.386611206	1.70E-10	1.59E-09	17060	B cell linker
1372	Bloc1s1	12.82327959	0.5669353	1.096002221	0.517275685	0.604963725	0.708794096	14533	biogenesis of lysosomal organelles complex-1, subunit 1
1373	Bloc1s2	590.4313098	0.231363589	0.121513822	1.904010468	0.056908821	0.109332042	73689	biogenesis of lysosomal organelles complex-1, subunit 2
1374	Bloc1s3	310.7667111	0.239045102	0.210228932	1.137070429	0.255508844	0.372359208	232946	biogenesis of lysosomal organelles complex-1, subunit 3
1375	Bloc1s4	386.3577766	0.528715385	0.115366303	4.582927349	4.59E-06	2.32E-05	117197	biogenesis of lysosomal organelles complex-1, subunit 4, cappuccino
1376	Bloc1s5	723.9754479	0.244211014	0.129113007	1.89145168	0.058564075	0.111908375	17828	biogenesis of lysosomal organelles complex-1, subunit 5, muted
1377	Bloc1s6	673.3295168	0.408963846	0.20182579	2.026321047	0.042731896	0.085906193	18457	biogenesis of lysosomal organelles complex-1, subunit 6, pallidin
1378	Blvra	33.47955913	0.100109598	1.153139906	0.086814789	0.930818732	0.954227688	109778	biliverdin reductase A
1379	Blvrb	65.65650088	2.820140868	1.246651708	2.262172224	0.023686765	0.051892235	233016	biliverdin reductase B (flavin reductase (NADPH))
1380	Blzf1	213.9492444	-1.714111444	1.047101023	-1.637006752	0.101629059	0.177929016	66352	basic leucine zipper nuclear factor 1
1381	Bmi1	13.78095618	-1.130739612	1.799189218	-0.628471759	NA	NA	12151	Bmi1 polycomb ring finger oncogene
1382	Bmp1	533.7206028	0.070657032	0.082582902	0.855589117	0.392225092	0.515057664	12153	bone morphogenetic protein 1
1383	Bmp2	132.2920107	-0.387479017	0.31278609	-1.238798751	0.215420036	0.325346247	12156	bone morphogenetic protein 2
1384	Bmp2k	485.5090252	0.726810119	0.154995214	4.68924234	2.74E-06	1.44E-05	140780	BMP2 inducible kinase
1385	Bmp3	129.0104326	-0.300757464	0.354620734	-0.848110206	0.396376599	0.518850603	110075	bone morphogenetic protein 3
1386	Bmp5	52.41291938	1.265952089	0.371596066	3.406796266	0.000657302	0.002153718	12160	bone morphogenetic protein 5
1387	Bmp6	121.4581971	-0.605525623	0.333499637	-1.815671013	0.069420853	0.129335318	12161	bone morphogenetic protein 6
1388	Bmp7	135.6830409	-0.205360501	0.301998342	-0.680005395	0.496501045	0.614797816	12162	bone morphogenetic protein 7
1389	Bmper	284.3638017	-0.242722706	0.188785971	-1.285703087	0.198546704	0.305610549	73230	BMP-binding endothelial regulator
1390	Bmpr2	3963.515105	-0.087134711	0.110513403	-0.788453787	0.43043132	0.552757349	12168	bone morphogenetic protein receptor, type II (serine/threonine kinase)
1391	Bms1	384.8087838	-0.192214912	0.176615333	-1.088325169	0.276451583	0.396096446	213895	BMS1, ribosome biogenesis factor
1392	Bmt2	606.890484	-0.07440009	0.138442326	-0.537408553	0.590985437	0.697389588	101148	base methyltransferase of 25S rRNA 2
1393	Bmx	45.7782477	2.389371387	0.448389399	5.328786523	9.89E-08	6.49E-07	12169	BMX non-receptor tyrosine kinase
1394	Bmyc	1268.21148	0.000526264	0.102627985	0.005127882	0.99590856	0.997122286	107771	brain expressed myelocytomatosis oncogene
1395	Bnc2	22.95441534	-2.149940833	0.963083612	-2.232351176	0.025591762	0.055365248	242509	basonuclin 2
1396	Bnip1	68.80131104	1.628615555	0.88732766	1.835416191	0.066444046	0.124626346	224630	BCL2/adenovirus E1B interacting protein 1
1397	Bnip2	19.46923869	-1.416215875	1.030463952	-1.37434781	0.16933373	0.269457758	12175	BCL2/adenovirus E1B interacting protein 2
1398	Bnip3	3843.710797	0.685512955	0.102094044	6.714524429	1.89E-11	1.95E-10	12176	BCL2/adenovirus E1B interacting protein 3
1399	Bnip3l	4067.649018	-0.210239731	0.105788353	-1.987361799	0.046882318	0.092843159	12177	BCL2/adenovirus E1B interacting protein 3-like
1400	Bnip5	50.23726386	-0.079041571	0.345006615	-0.229101611	0.818789941	0.876132309	207819	BCL2 interacting protein 5
1401	Boc	216.9656409	-0.384554553	0.241427505	-1.592836544	0.111196865	0.191622834	117606	biregional cell adhesion molecule-related/down-regulated by oncogenes (Cdon) binding protein
1402	Bod1	26.80356187	-0.498048916	1.146166724	-0.43453444	0.663900391	0.757122923	69556	biorientation of chromosomes in cell division 1
1403	Bod1l	784.7066431	-1.978582047	0.980161224	-2.018629178	0.043525776	0.087288572	665775	biorientation of chromosomes in cell division 1-like
1404	Bola1	411.6660555	0.790303456	0.161183648	4.903124258	9.43E-07	5.31E-06	69168	bolA-like 1 (E. coli)
1405	Bola2	1800.603834	1.108433504	0.227831913	4.865137139	1.14E-06	6.36E-06	66162	bolA-like 2 (E. coli)
1406	Bola3	735.5911241	0.645468286	0.172565724	3.740419994	0.000183713	0.000684478	78653	bolA-like 3 (E. coli)
1407	Bora	83.71321561	-0.093773104	0.233187427	-0.402136191	0.687583799	0.775601497	77744	bora, aurora kinase A activator
1408	Borcs6	1029.494912	0.180091311	0.115548939	1.558571744	0.119097775	0.202735773	71923	BLOC-1 related complex subunit 6
1409	Borcs7	625.0818841	0.305373776	0.147088262	2.076126076	0.037882292	0.077402502	66439	BLOC-1 related complex subunit 7
1410	Borcs8	297.2690635	0.097623466	0.217666329	0.44850054	0.653791996	0.749677746	72368	BLOC-1 related complex subunit 8
1411	Bpgm	2720.743215	0.173491077	0.086227292	2.012020477	0.044217778	0.088452121	12183	2,3-bisphosphoglycerate mutase
1412	Bphl	463.9496239	-0.312445222	0.165888278	-1.883467751	0.059637006	0.113608143	68021	biphenyl hydrolase-like (serine hydrolase, breast epithelial mucin-associated antigen)
1413	Bpnt1	242.8570485	-1.963019076	1.02895347	-1.907782162	0.056419377	0.108490988	23827	3'(2'), 5'-bisphosphate nucleotidase 1
1414	Bpnt2	4014.828217	-0.35487411	0.091508619	-3.878040291	0.000105301	0.00041161	242291	3'(2'), 5'-bisphosphate nucleotidase 2
1415	Bptf	622.0046857	-0.433736996	0.359305706	-1.207153097	0.22737319	0.340009194	207165	bromodomain PHD finger transcription factor
1416	Braf	24.84259879	-1.605847225	0.593130074	-2.707411569	0.006781013	0.01746984	109880	Braf transforming gene
1417	Brap	583.4868419	2.585558246	0.390790057	6.616233444	3.68E-11	3.70E-10	72399	BRCA1 associated protein
1418	Brat1	57.32532207	-1.266126348	1.352385046	-0.936217353	0.34916129	0.473499153	231841	BRCA1-associated ATM activator 1
1419	Brca2	114.4968762	-0.330987329	0.343060562	-0.964807282	0.334641348	0.459025121	12190	breast cancer 2, early onset
1420	Brcc3	229.5140341	-0.790703864	1.105330417	-0.715355202	0.474389586	0.593968918	210766	BRCA1/BRCA2-containing complex, subunit 3
1421	Brd1	931.4495622	-0.035990927	0.094679693	-0.380133538	0.703846291	0.788284227	223770	bromodomain containing 1
1422	Brd2	1017.837388	0.111234061	0.162564459	0.684245875	0.493819918	0.612258733	14312	bromodomain containing 2
1423	Brd3	84.12637109	0.398575969	1.348800536	0.295504011	0.767608888	0.838805231	67382	bromodomain containing 3
1424	Brd3os	376.0856448	-0.490946377	0.205826979	-2.385238223	0.017068065	0.039188849	100504116	bromodomain containing 3, opposite strand
1425	Brd4	1508.226461	0.151584831	0.137908163	1.099172283	0.271692926	0.390640879	57261	bromodomain containing 4
1426	Brd7	1228.539376	0.25197822	0.112714165	2.235550599	0.025381224	0.054978495	26992	bromodomain containing 7
1427	Brd8	212.6751497	1.525203429	0.778711354	1.958624876	0.050156734	0.098171707	78656	bromodomain containing 8
1428	Brd9	766.1890132	-0.20873523	0.119103886	-1.752547598	0.079679693	0.145342292	105246	bromodomain containing 9
1429	Brdt	100.8904007	0.555247116	0.385359318	1.44085556	0.149625493	0.243903524	114642	bromodomain, testis-specific
1430	Brf1	767.3129383	0.000502589	0.130127494	0.003862279	0.996918355	0.997706254	72308	BRF1, RNA polymerase III transcription initiation factor 90 kDa subunit
1431	Brf2	264.3939917	0.288157234	0.241421104	1.193587588	0.232639332	0.346042906	66653	BRF2, RNA polymerase III transcription initiation factor 50kDa subunit
1432	Bri3	1385.594723	1.191160536	0.154119867	7.728792934	1.09E-14	1.51E-13	55950	brain protein I3
1433	Bricd5	13.051175	0.499975328	0.572426114	0.873432074	0.382427615	0.505392183	319259	BRICHOS domain containing 5
1434	Brinp1	990.7692692	-0.888576208	0.127057508	-6.99349628	2.68E-12	3.00E-11	56710	bone morphogenic protein/retinoic acid inducible neural specific 1
1435	Brinp2	16.49372876	-2.256549626	1.145374918	-1.970140598	0.048822259	0.096052635	240843	bone morphogenic protein/retinoic acid inducible neural-specific 2
1436	Brinp3	441.4208496	-0.476467518	0.199620311	-2.386868932	0.016992548	0.03904064	215378	bone morphogenetic protein/retinoic acid inducible neural specific 3
1437	Brip1	288.6733249	0.949485741	0.237108447	4.004436589	6.22E-05	0.000254281	237911	BRCA1 interacting protein C-terminal helicase 1
1438	Brk1	2492.074706	0.838968412	0.124429229	6.742534816	1.56E-11	1.63E-10	101314	BRICK1, SCAR/WAVE actin-nucleating complex subunit
1439	Brme1	37.94986055	-0.556295952	1.075421241	-0.517281909	0.604959381	0.708794096	74666	break repair meiotic recombinase recruitment factor 1
1440	Brms1	422.380507	1.0617965	0.227110187	4.67524823	2.94E-06	1.53E-05	107392	breast cancer metastasis-suppressor 1
1441	Brms1l	1117.718785	-0.463874716	0.104789017	-4.426749379	9.57E-06	4.59E-05	52592	breast cancer metastasis-suppressor 1-like
1442	Brox	364.8096527	0.379305156	1.418202473	0.267454868	0.789118959	0.854788831	71678	BRO1 domain and CAAX motif containing
1443	Brpf1	549.1100472	0.187663037	0.151701221	1.237056871	0.21606597	0.326122739	78783	bromodomain and PHD finger containing, 1
1444	Brpf3	226.1325864	0.598043428	0.343904923	1.738978971	0.082038462	0.148989523	268936	bromodomain and PHD finger containing, 3
1445	Brsk1	6559.34767	-0.344025022	0.172041908	-1.999658251	0.045537179	0.090616187	381979	BR serine/threonine kinase 1
1446	Brsk2	1890.93002	-0.699115453	0.156577942	-4.464967712	8.01E-06	3.89E-05	75770	BR serine/threonine kinase 2
1447	Brwd1	1601.071809	-0.250994671	0.124634147	-2.013851557	0.044025121	0.088132763	93871	bromodomain and WD repeat domain containing 1
1448	Brwd3	185.5441913	0.143920359	0.342398569	0.420329908	0.674244464	0.765852792	382236	bromodomain and WD repeat domain containing 3
1449	Bscl2	1196.296534	-0.80385467	0.133729166	-6.011064716	1.84E-09	1.52E-08	14705	Berardinelli-Seip congenital lipodystrophy 2 (seipin)
1450	Bsdc1	16.18248755	-1.213095324	1.058770304	-1.145758734	0.251894994	0.368273584	100383	BSD domain containing 1
1451	Bsg	12815.82756	0.268638588	0.086301904	3.112777066	0.00185336	0.00549601	12215	basigin
1452	Bsn	927.5000357	-0.079098189	0.123565173	-0.640133357	0.522085905	0.638558863	12217	bassoon
1453	Bst1	886.8657945	7.476303334	0.306262693	24.41140726	1.29E-131	4.19E-129	12182	bone marrow stromal cell antigen 1
1454	Bst2	4232.982241	6.876066143	0.248186763	27.70520901	6.04E-169	3.15E-166	69550	bone marrow stromal cell antigen 2
1455	Btaf1	285.1712907	-0.021134571	0.198927046	-0.106242823	0.915389695	0.944530404	107182	B-TFIID TATA-box binding protein associated factor 1
1456	Btbd1	3168.263992	-0.158227657	0.068815903	-2.299289114	0.021488528	0.04778211	83962	BTB (POZ) domain containing 1
1457	Btbd10	633.4633368	0.549004421	0.173711376	3.160440226	0.001575309	0.00474258	68815	BTB (POZ) domain containing 10
1458	Btbd11	1001.18987	-0.624837239	0.143377012	-4.358001534	1.31E-05	6.14E-05	74007	BTB (POZ) domain containing 11
1459	Btbd16	75.70253231	0.197467235	0.326285709	0.605197316	0.545047899	0.658145642	330660	BTB (POZ) domain containing 16
1460	Btbd17	587.1522685	-1.887902916	0.115395073	-16.36034243	3.67E-60	3.39E-58	72014	BTB (POZ) domain containing 17
1461	Btbd19	85.18293034	0.646996056	0.408634945	1.583310637	0.11335068	0.194689603	78611	BTB (POZ) domain containing 19
1462	Btbd2	1234.207109	-0.940073582	0.225474317	-4.169315579	3.06E-05	0.000132963	208198	BTB (POZ) domain containing 2
1463	Btbd3	530.9208289	-2.463275	0.546411835	-4.508092323	6.54E-06	3.23E-05	228662	BTB (POZ) domain containing 3
1464	Btbd6	552.3093979	-0.19496596	0.140696972	-1.38571539	0.165833827	0.265075996	399566	BTB (POZ) domain containing 6
1465	Btbd7	563.1253568	0.058117123	0.129842474	0.447597163	0.654443951	0.750143428	238386	BTB (POZ) domain containing 7
1466	Btbd8	555.1683679	-1.007061619	0.180237951	-5.587400494	2.30E-08	1.65E-07	100503185	BTB (POZ) domain containing 8
1467	Btbd9	848.1187081	-0.077822876	0.085998883	-0.904928921	0.365503044	0.488924413	224671	BTB (POZ) domain containing 9
1468	Btc	36.41404661	1.102984124	0.429112024	2.570387362	0.010158486	0.024892194	12223	betacellulin, epidermal growth factor family member
1469	Btd	337.3572271	-0.220969659	0.148851543	-1.484496933	0.137677136	0.228003073	26363	biotinidase
1470	Btf3	5346.484568	1.316169936	0.133653689	9.84761397	7.02E-23	1.66E-21	218490	basic transcription factor 3
1471	Btf3l4	125.6544993	0.363757279	0.500584994	0.726664369	0.467431586	0.587585639	70533	basic transcription factor 3-like 4
1472	Btf3l4b	389.285014	0.116980998	0.219355955	0.533293011	0.593830765	0.69966491	100504125	basic transcription factor 3 like 4B
1473	Btg1	3296.985614	3.006365472	0.124146361	24.21629965	1.50E-129	4.64E-127	12226	BTG anti-proliferation factor 1
1474	Btg2	260.7729503	1.010199148	0.166823163	6.055508899	1.40E-09	1.17E-08	12227	BTG anti-proliferation factor 2
1475	Btnl10	32.34766467	-0.286814162	0.714865941	-0.401213914	0.688262637	0.776285243	192194	butyrophilin-like 10
1476	Btnl4	13.08393206	1.559018672	0.899437682	1.733325947	0.083037752	0.150431069	632126	butyrophilin-like 4
1477	Btrc	286.0196654	-1.873608386	0.407676116	-4.595825738	4.31E-06	2.19E-05	12234	beta-transducin repeat containing protein
1478	Bub1	35.92096328	2.927755847	1.103663709	2.652760821	0.007983642	0.02011923	12235	BUB1, mitotic checkpoint serine/threonine kinase
1479	Bub1b	94.70245509	1.993277375	0.26366034	7.560019727	4.03E-14	5.32E-13	12236	BUB1B, mitotic checkpoint serine/threonine kinase
1480	Bub3	2078.680518	0.37098018	0.104275536	3.557691423	0.000374128	0.001302377	12237	BUB3 mitotic checkpoint protein
1481	Bud13	173.4755251	0.049451855	0.224720893	0.220058998	0.825825207	0.88110022	215051	BUD13 homolog
1482	Bud23	33.04232295	0.375227833	0.93783823	0.400098675	0.68908384	0.77688329	66138	BUD23, rRNA methyltransferase and ribosome maturation factor
1483	Bud31	1278.552993	0.86264764	0.169714922	5.082921581	3.72E-07	2.23E-06	231889	BUD31 homolog
1484	Bves	32.21489082	-0.18653574	0.430463895	-0.433336552	0.664770287	0.757719563	23828	blood vessel epicardial substance
1485	Bysl	591.8355018	0.209020412	0.148758186	1.405101919	0.159990974	0.257420376	53414	bystin-like
1486	Bzw2	454.9036818	0.394465848	0.12245288	3.221368485	0.0012758	0.003927802	66912	basic leucine zipper and W2 domains 2
1487	C030006K11Rik	166.8253645	-1.299055249	0.620170938	-2.094672888	0.036200081	0.074535736	223665	RIKEN cDNA C030006K11 gene
1488	C130050O18Rik	24.13371233	3.904073947	0.73440842	5.315943881	1.06E-07	6.94E-07	319772	RIKEN cDNA C130050O18 gene
1489	C130074G19Rik	325.6054039	-0.457064299	0.254421914	-1.796481647	0.072417949	0.134100337	226777	RIKEN cDNA C130074G19 gene
1490	C1d	1572.630646	0.756238846	0.173835255	4.350319193	1.36E-05	6.35E-05	57316	C1D nuclear receptor co-repressor
1491	C1galt1	489.0587462	0.145023363	0.155722929	0.931291008	0.351703052	0.475617422	94192	core 1 synthase, glycoprotein-N-acetylgalactosamine 3-beta-galactosyltransferase, 1
1492	C1galt1c1	564.9794403	0.585285256	0.199635829	2.931764594	0.003370421	0.009410745	59048	C1GALT1-specific chaperone 1
1493	C1qa	6756.581515	3.868845919	0.216495105	17.87036212	2.01E-71	2.39E-69	12259	complement component 1, q subcomponent, alpha polypeptide
1494	C1qb	4344.051178	3.053045728	0.229295114	13.31491838	1.90E-40	9.53E-39	12260	complement component 1, q subcomponent, beta polypeptide
1495	C1qbp	1594.365069	0.392967722	0.095987184	4.093960304	4.24E-05	0.000179795	12261	complement component 1, q subcomponent binding protein
1496	C1qc	3889.784445	3.379448375	0.190225202	17.76551336	1.31E-70	1.53E-68	12262	complement component 1, q subcomponent, C chain
1497	C1ql1	544.4336146	-1.172560233	0.104745133	-11.19441251	4.34E-29	1.46E-27	23829	complement component 1, q subcomponent-like 1
1498	C1ql3	238.5547662	-0.899986197	0.331980073	-2.710964512	0.006708781	0.0173088	227580	C1q-like 3
1499	C1qtnf1	69.69240589	-0.206614719	0.303368188	-0.681069168	0.495827725	0.614284566	56745	C1q and tumor necrosis factor related protein 1
1500	C1qtnf12	87.19160286	0.394696189	0.328420846	1.201800047	0.229441007	0.342406198	67389	C1q and tumor necrosis factor related 12
1501	C1qtnf4	2401.294876	0.194173145	0.101442955	1.914111673	0.055605888	0.10712923	67445	C1q and tumor necrosis factor related protein 4
1502	C1qtnf5	799.9506139	0.93707731	0.206394417	4.540226046	5.62E-06	2.81E-05	235312	C1q and tumor necrosis factor related protein 5
1503	C1qtnf6	64.2183999	-0.112772832	0.548332361	-0.205665103	0.837052519	0.889518956	72709	C1q and tumor necrosis factor related protein 6
1504	C1ra	625.7504562	6.01938416	0.361126042	16.66837463	2.23E-62	2.16E-60	50909	complement component 1, r subcomponent A
1505	C1s1	260.307297	5.071468018	0.259602288	19.53552895	5.48E-85	8.24E-83	50908	complement component 1, s subcomponent 1
1506	C2	71.31569654	2.250894387	0.604824702	3.721564909	0.000197992	0.00073128	12263	complement component 2 (within H-2S)
1507	C230062I16Rik	47.85853674	-0.955111837	0.45601217	-2.094487603	0.036216566	0.074552898	625421	RIKEN cDNA C230062I16 gene
1508	C2cd2	628.6686982	-0.241224036	0.146485906	-1.646738871	0.099611731	0.175191978	207781	C2 calcium-dependent domain containing 2
1509	C2cd2l	435.3967057	1.293317595	0.24267022	5.329527436	9.85E-08	6.47E-07	71764	C2 calcium-dependent domain containing 2-like
1510	C2cd3	133.741746	0.370735468	0.456907365	0.81140182	0.417134954	0.539575039	277939	C2 calcium-dependent domain containing 3
1511	C2cd4b	36.22310113	-0.351999589	0.530113408	-0.664008085	0.506685137	0.624427496	75697	C2 calcium-dependent domain containing 4B
1512	C2cd4c	106.374395	-0.526696356	0.236104176	-2.230779505	0.025695738	0.055547107	237397	C2 calcium-dependent domain containing 4C
1513	C2cd4d	22.58794454	-0.17166905	1.184488404	-0.144930967	0.884765376	0.923437377	271944	C2 calcium-dependent domain containing 4D
1514	C2cd5	604.0987496	-0.1209934	0.142631912	-0.848291225	0.396275803	0.518782248	74741	C2 calcium-dependent domain containing 5
1515	C3	77.76062137	2.501890972	0.854497175	2.927910174	0.003412486	0.009514516	12266	complement component 3
1516	C3ar1	637.2501546	4.637096234	0.299474614	15.48410455	4.44E-54	3.40E-52	12267	complement component 3a receptor 1
1517	C4b	5976.850579	3.918127104	0.053635612	73.05085113	0	0	12268	complement component 4B (Chido blood group)
1518	C5ar1	211.3765113	5.458713892	0.336131741	16.2398049	2.64E-59	2.38E-57	12273	complement component 5a receptor 1
1519	C5ar2	28.72447401	1.509150932	0.494865103	3.049620839	0.002291304	0.006652475	319430	complement component 5a receptor 2
1520	C77080	35.27839197	-4.997365065	1.551627743	-3.220724229	0.001278671	0.003935507	97130	expressed sequence C77080
1521	C87436	234.4210788	0.528398017	0.211033243	2.503861527	0.01228461	0.02944667	232196	expressed sequence C87436
1522	C8g	19.54037664	0.702542134	0.671515911	1.046203257	0.295467199	0.416772065	69379	complement component 8, gamma polypeptide
1523	C920006O11Rik	42.2749327	-0.043243341	0.408966658	-0.105738059	0.915790183	0.944806719	320295	RIKEN cDNA C920006O11 gene
1524	C920009B18Rik	37.83762579	2.333761321	0.512131114	4.556960624	5.19E-06	2.61E-05	606736	RIKEN cDNA C920009B18 gene
1525	C9orf72	854.157716	0.03544453	0.083958531	0.422167102	0.672903052	0.764532404	73205	C9orf72, member of C9orf72-SMCR8 complex
1526	Caap1	223.0354882	0.424427682	0.352931262	1.202578883	0.229139323	0.342085127	67770	caspase activity and apoptosis inhibitor 1
1527	Cab39	6031.46698	-0.212570439	0.104557579	-2.033046681	0.042047807	0.084754285	12283	calcium binding protein 39
1528	Cab39l	1053.288783	0.295987119	0.134444325	2.201559037	0.027696472	0.059224812	69008	calcium binding protein 39-like
1529	Cabcoco1	20.45759751	0.647874178	0.728716007	0.889062641	0.373969415	0.497322047	73287	ciliary associated calcium binding coiled-coil 1
1530	Cabin1	842.834206	-0.330581247	0.177772008	-1.859579874	0.062944989	0.119056492	104248	calcineurin binding protein 1
1531	Cables1	557.1618736	0.696101887	0.340060143	2.046996396	0.040658438	0.082279891	63955	CDK5 and Abl enzyme substrate 1
1532	Cables2	1095.065942	-0.65619661	0.16457387	-3.987246627	6.68E-05	0.000271858	252966	CDK5 and Abl enzyme substrate 2
1533	Cabp1	2396.428779	-0.697221328	0.19894516	-3.504590544	0.00045731	0.00155941	29867	calcium binding protein 1
1534	Cabp4	18.07731178	0.617793322	0.517650619	1.193456163	0.23269077	0.34607122	73660	calcium binding protein 4
1535	Cabp7	5575.875179	-0.05356315	0.120692687	-0.443797804	0.657188776	0.752159474	192650	calcium binding protein 7
1536	Cabyr	129.6613324	-0.17777418	0.27340743	-0.650217078	0.515552011	0.632557353	71132	calcium-binding tyrosine-(Y)-phosphorylation regulated (fibrousheathin 2)
1537	Cacfd1	1121.113466	0.207631431	0.145656507	1.425486817	0.154016528	0.249756214	381356	calcium channel flower domain containing 1
1538	Cacna1a	1563.193134	-0.736204477	0.111537348	-6.600519833	4.10E-11	4.09E-10	12286	calcium channel, voltage-dependent, P/Q type, alpha 1A subunit
1539	Cacna1b	645.9255721	-1.04350647	0.2877795	-3.62606256	0.000287776	0.001027392	12287	calcium channel, voltage-dependent, N type, alpha 1B subunit
1540	Cacna1c	658.95358	-0.648163477	0.163347981	-3.967991973	7.25E-05	0.000292498	12288	calcium channel, voltage-dependent, L type, alpha 1C subunit
1541	Cacna1d	324.3116884	-0.937941281	0.147258115	-6.369369076	1.90E-10	1.78E-09	12289	calcium channel, voltage-dependent, L type, alpha 1D subunit
1542	Cacna1e	1121.578736	-0.626800222	0.139782688	-4.484104792	7.32E-06	3.58E-05	12290	calcium channel, voltage-dependent, R type, alpha 1E subunit
1543	Cacna1g	713.5952004	-1.052637378	0.227285676	-4.631340597	3.63E-06	1.87E-05	12291	calcium channel, voltage-dependent, T type, alpha 1G subunit
1544	Cacna1h	139.9646978	-1.455402741	0.663869038	-2.192303991	0.028357564	0.060426732	58226	calcium channel, voltage-dependent, T type, alpha 1H subunit
1545	Cacna1i	759.0443058	-0.990108538	0.214085753	-4.624822184	3.75E-06	1.92E-05	239556	calcium channel, voltage-dependent, alpha 1I subunit
1546	Cacna1s	30.25905187	3.79405319	0.54273244	6.990651211	2.74E-12	3.06E-11	12292	calcium channel, voltage-dependent, L type, alpha 1S subunit
1547	Cacna2d1	830.4531	-0.786545183	0.174925231	-4.49646502	6.91E-06	3.40E-05	12293	calcium channel, voltage-dependent, alpha2/delta subunit 1
1548	Cacna2d2	625.9309262	-0.751072549	0.175274344	-4.285125427	1.83E-05	8.32E-05	56808	calcium channel, voltage-dependent, alpha 2/delta subunit 2
1549	Cacna2d3	1553.548165	-0.585113483	0.128293205	-4.560751939	5.10E-06	2.57E-05	12294	calcium channel, voltage-dependent, alpha2/delta subunit 3
1550	Cacna2d4	43.97049303	-0.518983301	0.475466812	-1.091523715	0.275042503	0.394606922	319734	calcium channel, voltage-dependent, alpha 2/delta subunit 4
1551	Cacnb1	40.8981341	-0.908638122	0.615752798	-1.47565407	0.140036782	0.231211692	12295	calcium channel, voltage-dependent, beta 1 subunit
1552	Cacnb2	495.466533	-0.709425929	0.114599221	-6.190495239	6.00E-10	5.28E-09	12296	calcium channel, voltage-dependent, beta 2 subunit
1553	Cacnb3	621.623799	-0.48044275	0.131530195	-3.652718307	0.000259479	0.000935911	12297	calcium channel, voltage-dependent, beta 3 subunit
1554	Cacnb4	945.1533369	-0.48243051	0.551250721	-0.875156243	0.381488898	0.504463744	12298	calcium channel, voltage-dependent, beta 4 subunit
1555	Cacng2	2356.906781	-0.71478403	0.056102334	-12.74071828	3.51E-37	1.58E-35	12300	calcium channel, voltage-dependent, gamma subunit 2
1556	Cacng4	988.5049123	-0.589302437	0.149645877	-3.937979775	8.22E-05	0.000328006	54377	calcium channel, voltage-dependent, gamma subunit 4
1557	Cacng5	425.5724629	0.273637524	0.262653903	1.041817849	0.297496137	0.419191074	140723	calcium channel, voltage-dependent, gamma subunit 5
1558	Cacng7	4118.078063	-0.29613559	0.132657898	-2.232325357	0.025593467	0.055365248	81904	calcium channel, voltage-dependent, gamma subunit 7
1559	Cacng8	499.4613132	-0.625043392	0.166750095	-3.748384015	0.000177978	0.000666013	81905	calcium channel, voltage-dependent, gamma subunit 8
1560	Cactin	491.4193664	0.373467627	0.165262842	2.259840285	0.023831165	0.052160435	70312	cactin, spliceosome C complex subunit
1561	Cacul1	14.48136142	-2.793033823	1.33052174	-2.099201944	0.035799103	0.073831113	78832	CDK2 associated, cullin domain 1
1562	Cadm1	2133.859793	0.003004581	0.141829047	0.021184528	0.983098457	0.989289381	54725	cell adhesion molecule 1
1563	Cadm2	2863.762034	-0.822224539	0.073986919	-11.11310695	1.08E-28	3.56E-27	239857	cell adhesion molecule 2
1564	Cadm3	5982.177136	-0.651740488	0.129448565	-5.034744778	4.78E-07	2.82E-06	94332	cell adhesion molecule 3
1565	Cadm4	10433.66657	-0.177357512	0.06169534	-2.874731084	0.004043717	0.01105231	260299	cell adhesion molecule 4
1566	Cadps	4688.504721	-0.632948414	0.059981943	-10.55231589	4.96E-26	1.40E-24	27062	Ca2+-dependent secretion activator
1567	Cadps2	377.2910544	0.356015728	0.463761454	0.767669941	0.442683299	0.564655157	320405	Ca2+-dependent activator protein for secretion 2
1568	Cage1	28.46054271	-0.429373203	0.700273434	-0.61315078	0.539776646	0.653532136	71213	cancer antigen 1
1569	Calb1	892.2847329	-0.349380199	0.082359375	-4.242142445	2.21E-05	9.93E-05	12307	calbindin 1
1570	Calb2	5603.168146	0.1599507	0.065934501	2.425902946	0.015270353	0.035593054	12308	calbindin 2
1571	Calca	42.70153071	1.045121582	0.807830618	1.293738514	0.195755757	0.302316751	12310	calcitonin/calcitonin-related polypeptide, alpha
1572	Calcoco1	28.35075196	-0.551111385	0.437422735	-1.259905672	0.207703392	0.316376272	67488	calcium binding and coiled coil domain 1
1573	Calcrl	227.6053748	0.166530632	0.19943435	0.835014786	0.403709383	0.52631422	54598	calcitonin receptor-like
1574	Cald1	423.2887932	-0.368306138	0.204494422	-1.801057135	0.071693875	0.132978566	109624	caldesmon 1
1575	Calhm2	57.21989885	0.812114348	0.448988588	1.808763897	0.070487691	0.13103717	72691	calcium homeostasis modulator family member 2
1576	Calhm5	73.83344116	0.614335623	0.353935994	1.735725197	0.082612436	0.149834562	103511	calcium homeostasis modulator family member 5
1577	Calhm6	347.4557122	7.318364851	0.457063472	16.01170362	1.06E-57	9.08E-56	215900	calcium homeostasis modulator family member 6
1578	Calm1	3980.019566	7.892819016	2.149989691	3.671096215	NA	NA	12313	calmodulin 1
1579	Calm2	25135.24178	0.216344551	0.08723786	2.47993878	0.013140494	0.03120064	12314	calmodulin 2
1580	Calm3	55.96762588	0.795912816	1.958742835	0.406338597	0.684493829	0.773136703	12315	calmodulin 3
1581	Caln1	4898.58391	-0.929725366	0.064096249	-14.50514479	1.12E-47	7.21E-46	140904	calneuron 1
1582	Calr	7081.839483	0.47655716	0.155736588	3.060020547	0.002213218	0.006452954	12317	calreticulin
1583	Calr3	77.40704739	0.481604534	0.570248014	0.84455276	0.398360594	0.520873059	73316	calreticulin 3
1584	Calr4	47.45463818	-1.788901662	0.542266357	-3.298935362	0.000970523	0.003063902	108802	calreticulin 4
1585	Calu	298.5121254	5.530588412	1.482428263	3.730762931	0.000190901	0.000708416	12321	calumenin
1586	Caly	1532.603915	-0.148716217	0.112670045	-1.319926846	0.186859443	0.291341998	68566	calcyon neuron-specific vesicular protein
1587	Camk1	81.18623292	1.520382488	0.527962455	2.879717059	0.003980322	0.010897275	52163	calcium/calmodulin-dependent protein kinase I
1588	Camk1g	36.28367035	4.277800264	1.663225623	2.571990357	0.010111571	0.024782921	215303	calcium/calmodulin-dependent protein kinase I gamma
1589	Camk2b	4792.020189	-0.210584734	0.062948921	-3.345327143	0.000821856	0.002637446	12323	calcium/calmodulin-dependent protein kinase II, beta
1590	Camk2d	2397.894098	-0.245607971	0.243238275	-1.009742284	0.312618779	0.435927478	108058	calcium/calmodulin-dependent protein kinase II, delta
1591	Camk2g	1777.257066	-2.946812147	1.432042041	-2.057769299	0.039612285	0.080429505	12325	calcium/calmodulin-dependent protein kinase II gamma
1592	Camk2n1	13884.30252	0.163840735	0.122517002	1.337289781	0.181128065	0.28437306	66259	calcium/calmodulin-dependent protein kinase II inhibitor 1
1593	Camk2n2	5027.344993	-0.050516162	0.076973845	-0.656276978	0.511645928	0.629243697	73047	calcium/calmodulin-dependent protein kinase II inhibitor 2
1594	Camk4	136.2598162	-0.829065521	0.27042485	-3.065788962	0.002170965	0.006344481	12326	calcium/calmodulin-dependent protein kinase IV
1595	Camkk1	67.92552705	-1.436391796	1.706421613	-0.841756682	0.399924163	0.52240583	55984	calcium/calmodulin-dependent protein kinase kinase 1, alpha
1596	Camkk2	1415.370627	-0.576523155	0.095204957	-6.055600205	1.40E-09	1.17E-08	207565	calcium/calmodulin-dependent protein kinase kinase 2, beta
1597	Camkmt	182.7067154	-0.384659974	0.175954389	-2.186134582	0.028805761	0.061259563	73582	calmodulin-lysine N-methyltransferase
1598	Camkv	369.4694682	4.073517754	1.033071261	3.943114003	8.04E-05	0.000321653	235604	CaM kinase-like vesicle-associated
1599	Caml	616.9629358	0.434568194	0.13812252	3.146251559	0.001653777	0.004955067	12328	calcium modulating ligand
1600	Camp	18.76903692	5.149522838	1.078115415	4.776411474	1.78E-06	9.62E-06	12796	cathelicidin antimicrobial peptide
1601	Camsap1	1717.654405	-0.385739758	0.145453999	-2.6519708	0.008002346	0.020161608	227634	calmodulin regulated spectrin-associated protein 1
1602	Camsap2	1616.072966	-0.170581738	0.080808925	-2.110926946	0.034778592	0.071990572	67886	calmodulin regulated spectrin-associated protein family, member 2
1603	Camsap3	306.5942415	-0.722493511	0.323835249	-2.231052714	0.025677637	0.055519216	69697	calmodulin regulated spectrin-associated protein family, member 3
1604	Camta1	6219.199674	-0.132084767	0.102058065	-1.294211946	0.195592222	0.302129726	100072	calmodulin binding transcription activator 1
1605	Camta2	2779.209838	-0.536289605	0.131350209	-4.08289875	4.45E-05	0.000187829	216874	calmodulin binding transcription activator 2
1606	Cand2	59.06769097	-1.560116398	0.358858497	-4.347441713	1.38E-05	6.43E-05	67088	cullin-associated and neddylation-dissociated 2 (putative)
1607	Cant1	715.2584727	0.767100248	0.517176699	1.483245957	0.138009075	0.228375724	76025	calcium activated nucleotidase 1
1608	Canx	10293.41131	0.088256217	0.064840905	1.361119443	0.173475946	0.274742063	12330	calnexin
1609	Cap1	504.2631265	-1.876341676	0.825213907	-2.273764002	0.02298018	0.050546456	12331	CAP, adenylate cyclase-associated protein 1 (yeast)
1610	Cap2	103.6422149	-0.617143743	0.557762653	-1.106463009	0.268526167	0.387286895	67252	CAP, adenylate cyclase-associated protein, 2 (yeast)
1611	Capg	303.8094229	4.821003662	0.850148598	5.670777644	1.42E-08	1.05E-07	12332	capping protein (actin filament), gelsolin-like
1612	Capn10	270.4691896	-0.290991602	0.172447416	-1.687422224	0.091522194	0.163345091	23830	calpain 10
1613	Capn11	54.66763246	-0.481869171	1.307108411	-0.368652796	0.712386537	0.795157378	268958	calpain 11
1614	Capn15	553.1870779	-0.720002516	0.172939161	-4.163328381	3.14E-05	0.00013625	50817	calpain 15
1615	Capn2	255.4146808	-1.552050698	0.321454511	-4.828212536	1.38E-06	7.54E-06	12334	calpain 2
1616	Capn3	163.8806242	2.574511735	0.383308897	6.716545733	1.86E-11	1.92E-10	12335	calpain 3
1617	Capn6	23.00555526	-2.555855525	0.633717362	-4.033115832	5.50E-05	0.000227937	12338	calpain 6
1618	Capn7	73.87564687	-0.349573164	1.092802808	-0.319886774	0.749054165	0.823967296	12339	calpain 7
1619	Capns1	5338.727956	-0.3570205	0.170474928	-2.094269833	0.03623595	0.074573058	12336	calpain, small subunit 1
1620	Caprin1	3292.754547	-0.072341349	0.082848503	-0.873176306	0.382566987	0.505514895	53872	cell cycle associated protein 1
1621	Caprin2	120.2044163	-0.838054892	0.408025696	-2.053926748	0.039982782	0.081058487	232560	caprin family member 2
1622	Capsl	13.94492232	0.273633185	0.740876019	0.36933735	0.711876289	0.794777208	75568	calcyphosine-like
1623	Capza1-ps1	35.99622327	-0.554613798	0.544271014	-1.019003003	0.308201541	0.43123081	111000	capping protein (actin filament) muscle Z-line, alpha 1, pseudogene 1
1624	Capza2	29.15578495	0.426145068	0.589985532	0.722297489	0.470111596	0.589968112	12343	capping protein (actin filament) muscle Z-line, alpha 2
1625	Capzb	189.3648752	4.664758636	1.553043559	3.003623826	0.00266785	0.007621408	12345	capping protein (actin filament) muscle Z-line, beta
1626	Car10	1042.440671	-0.699315685	0.17345511	-4.031681076	5.54E-05	0.000229067	72605	carbonic anhydrase 10
1627	Car11	51.26606033	-1.230148728	0.536081213	-2.294705911	0.021749984	0.048256138	12348	carbonic anhydrase 11
1628	Car13	169.5604044	1.703640778	0.26313647	6.474362069	9.52E-11	9.14E-10	71934	carbonic anhydrase 13
1629	Car14	95.00074834	-1.416419267	0.313385831	-4.519729758	6.19E-06	3.07E-05	23831	carbonic anhydrase 14
1630	Car15	45.65104603	-0.300595375	0.528171048	-0.569125052	0.569271279	0.678591295	80733	carbonic anhydrase 15
1631	Car2	9274.222639	-0.0493109	0.1386066	-0.355761559	0.722019139	0.802493954	12349	carbonic anhydrase 2
1632	Car3	48.44910505	-2.550929367	0.914298095	-2.790041214	0.005270133	0.013985594	12350	carbonic anhydrase 3
1633	Car4	35.37814249	6.489986819	1.375963043	4.716686871	2.40E-06	1.27E-05	12351	carbonic anhydrase 4
1634	Car5b	199.8322061	-0.39065518	0.346215141	-1.128359603	0.259168081	0.376612709	56078	carbonic anhydrase 5b, mitochondrial
1635	Car7	146.9360392	-0.525145596	0.404474691	-1.298339814	0.194170591	0.300476984	12354	carbonic anhydrase 7
1636	Car8	153.0596068	-0.578569029	0.307763134	-1.879916617	0.060119443	0.114319532	12319	carbonic anhydrase 8
1637	Card10	370.6348072	-1.061574278	0.24302224	-4.368218644	1.25E-05	5.89E-05	105844	caspase recruitment domain family, member 10
1638	Card11	19.20467056	2.188191973	0.626065132	3.495150684	0.000473794	0.001608942	108723	caspase recruitment domain family, member 11
1639	Card14	15.10556455	-1.360469004	1.008368027	-1.349179038	0.177279466	0.279681728	170720	caspase recruitment domain family, member 14
1640	Card19	572.9560821	1.114187728	0.169369365	6.578448973	4.75E-11	4.72E-10	68480	caspase recruitment domain family, member 19
1641	Card6	48.70999405	0.851714848	0.559377777	1.522611164	0.127856015	0.214709415	239319	caspase recruitment domain family, member 6
1642	Card9	114.4930224	1.735600033	0.513569131	3.37948667	0.000726213	0.002357616	332579	caspase recruitment domain family, member 9
1643	Carf	233.8921855	-0.639633763	0.181504447	-3.524066623	0.000424977	0.001461287	241066	calcium response factor
1644	Carlr	105.7243868	0.430186301	0.321454091	1.338251132	0.180814586	0.284089706	66774	cardiac and apoptosis-related long non-coding RNA
1645	Carm1	38.70464818	-1.985145936	1.168067244	-1.699513402	0.089222492	0.159895021	59035	coactivator-associated arginine methyltransferase 1
1646	Carmil1	377.8913411	-0.152832639	0.259508606	-0.588930906	0.555907625	0.667164112	68732	capping protein regulator and myosin 1 linker 1
1647	Carmil2	2572.715869	0.276254339	0.097090192	2.845337247	0.004436442	0.011998279	234695	capping protein regulator and myosin 1 linker 2
1648	Carmil3	275.31304	-1.291010369	0.266747869	-4.839815121	1.30E-06	7.14E-06	268747	capping protein regulator and myosin 1 linker 3
1649	Carnmt1	42.03116847	-1.28002866	1.542427908	-0.829879084	0.406607152	0.529129326	67383	carnosine N-methyltransferase 1
1650	Carns1	539.9267846	-1.380553457	0.20710694	-6.665896655	2.63E-11	2.68E-10	107239	carnosine synthase 1
1651	Cars	704.4395494	0.482997891	0.182334651	2.648963801	0.008073898	0.020310736	27267	cysteinyl-tRNA synthetase
1652	Cars2	211.8404573	0.095235097	0.171834561	0.554225512	0.57942452	0.687672476	71941	cysteinyl-tRNA synthetase 2 (mitochondrial)(putative)
1653	Cartpt	335.4056442	0.187172304	0.142010755	1.318014994	0.187498629	0.292099096	27220	CART prepropeptide
1654	Casc1	17.52670163	0.375797747	0.724616474	0.518616069	0.604028501	0.708242234	320662	cancer susceptibility candidate 1
1655	Casc3	794.5711067	-0.208745134	0.098410883	-2.12115905	0.03390842	0.070393999	192160	cancer susceptibility candidate 3
1656	Cask	1056.691571	-0.135430541	0.143129077	-0.946212639	0.344040141	0.468338373	12361	calcium/calmodulin-dependent serine protein kinase (MAGUK family)
1657	Caskin1	2820.778757	-1.10892285	0.106505652	-10.41186855	2.19E-25	5.95E-24	268932	CASK interacting protein 1
1658	Casp1	289.6157228	3.214279725	0.189935673	16.92299119	3.05E-64	3.13E-62	12362	caspase 1
1659	Casp12	89.66918944	3.287418031	1.211896785	2.712622123	0.006675318	0.017234956	12364	caspase 12
1660	Casp3	324.6727959	0.167641927	0.205260634	0.816727119	0.41408439	0.536734181	12367	caspase 3
1661	Casp4	20.89039364	3.212904997	1.126185764	2.852908552	0.004332109	0.011751821	12363	caspase 4, apoptosis-related cysteine peptidase
1662	Casp6	96.98371509	1.456891121	0.365198612	3.989311774	6.63E-05	0.000269605	12368	caspase 6
1663	Casp7	127.0316069	3.502871359	0.502831805	6.966288384	3.25E-12	3.62E-11	12369	caspase 7
1664	Casp8	126.2386676	2.271645207	0.571786274	3.972892162	7.10E-05	0.000287085	12370	caspase 8
1665	Casp8ap2	163.4712667	-0.780664365	0.535683702	-1.457323346	0.145027145	0.237941183	26885	caspase 8 associated protein 2
1666	Casq1	107.1758911	0.763860436	0.392330353	1.946982768	0.051536801	0.100339628	12372	calsequestrin 1
1667	Casq2	19.19869106	3.94992629	2.352185466	1.679258012	0.09310177	0.165804053	12373	calsequestrin 2
1668	Cass4	36.92966092	2.19038305	0.602239946	3.637060386	0.000275767	0.000989649	320664	Cas scaffolding protein family member 4
1669	Cast	946.5839382	0.553876355	0.097544233	5.678207095	1.36E-08	1.01E-07	12380	calpastatin
1670	Castor1	198.0337671	0.572813312	0.355939018	1.609301827	0.10755036	0.186436916	71962	cytosolic arginine sensor for mTORC1 subunit 1
1671	Castor2	2478.965632	-0.186588043	0.09669071	-1.929741154	0.053638918	0.103883152	80909	cytosolic arginine sensor for mTORC1 subunit 2
1672	Casz1	498.7717367	-0.354698136	0.134923401	-2.628885234	0.008566527	0.021411305	69743	castor zinc finger 1
1673	Catip	25.77981899	0.329418955	0.467484206	0.704663282	0.481019807	0.600010691	241112	ciliogenesis associated TTC17 interacting protein
1674	Catsper2	80.84951924	0.051711098	0.258724048	0.199869701	0.841582487	0.893269285	212670	cation channel, sperm associated 2
1675	Catsperd	14.97203829	-0.811863098	0.884578325	-0.917796735	0.358725292	0.482669117	106757	cation channel sperm associated auxiliary subunit delta
1676	Catspere2	12.39912141	0.26224102	0.719826631	0.364311362	0.715625517	0.797795461	545391	cation channel sperm associated auxiliary subunit epsilon 2
1677	Catsperz	33.01556765	-0.274841034	0.630577116	-0.43585634	0.662940964	0.756383984	67077	cation channel sperm associated auxiliary subunit zeta
1678	Cav1	84.80339707	-1.679392422	1.034239763	-1.623794097	0.10441976	0.182029387	12389	caveolin 1, caveolae protein
1679	Cav2	746.5596	0.157334977	0.099577588	1.580023972	0.114101377	0.195712311	12390	caveolin 2
1680	Cavin1	611.3962308	0.892079727	0.153739218	5.802551483	6.53E-09	5.03E-08	19285	caveolae associated 1
1681	Cavin2	246.4716886	-0.194000647	0.211891901	-0.915564238	0.359895496	0.483877874	20324	caveolae associated 2
1682	Cavin3	764.9373401	0.416405835	0.228042762	1.825998911	0.067850426	0.126796597	109042	caveolae associated 3
1683	Cavin4	17.99923897	0.494535046	0.837514636	0.590479288	0.554869368	0.666259196	68016	caveolae associated 4
1684	Cbarp	5309.626397	-0.391233605	0.105083315	-3.723080167	0.000196807	0.000727426	100503659	calcium channel, voltage-dependent, beta subunit associated regulatory protein
1685	Cbfa2t2	628.7164873	0.087478848	0.217348156	0.402482584	0.687328903	0.775477782	12396	CBFA2/RUNX1 translocation partner 2
1686	Cbfa2t3	106.3815276	-0.253449643	0.381278624	-0.664736041	0.506219337	0.624046	12398	CBFA2/RUNX1 translocation partner 3
1687	Cbfb	1153.07699	0.847179071	0.134951966	6.277634157	3.44E-10	3.11E-09	12400	core binding factor beta
1688	Cbl	1269.613551	0.320720604	0.112005946	2.863424809	0.004190883	0.011415105	12402	Casitas B-lineage lymphoma
1689	Cblb	331.7668097	0.120617487	0.182591106	0.660587963	0.50887659	0.626453155	208650	Casitas B-lineage lymphoma b
1690	Cbll1	30.53485347	-6.388100348	3.03518936	-2.104679343	NA	NA	104836	Casitas B-lineage lymphoma-like 1
1691	Cbln1	785.6445615	0.200681695	0.185627688	1.081097854	0.279653588	0.399558571	12404	cerebellin 1 precursor protein
1692	Cbln2	243.3090552	0.340359131	0.599186498	0.568035381	0.570010943	0.679205275	12405	cerebellin 2 precursor protein
1693	Cbln4	305.341637	-0.170917888	0.231903947	-0.737020175	0.461110081	0.581973016	228942	cerebellin 4 precursor protein
1694	Cbr1	937.7334857	-0.353770587	0.15491677	-2.283617116	0.022394043	0.049491646	12408	carbonyl reductase 1
1695	Cbr3	118.7923921	0.88355076	0.316263529	2.793716883	0.005210608	0.013839664	109857	carbonyl reductase 3
1696	Cbr4	81.52409613	0.175844366	0.426659555	0.412142103	0.680235271	0.770077665	234309	carbonyl reductase 4
1697	Cbs	158.9746565	0.116146354	0.34251719	0.339096422	0.734537094	0.812601632	12411	cystathionine beta-synthase
1698	Cbwd1	25.62392789	-1.719161872	1.462615882	-1.175402163	0.239833858	0.354032565	226043	COBW domain containing 1
1699	Cbx1	527.8537263	0.100332648	0.118138021	0.849283296	0.395723673	0.518281787	12412	chromobox 1
1700	Cbx2	29.39944793	-0.234440208	0.678790673	-0.345379242	0.729809281	0.8089215	12416	chromobox 2
1701	Cbx3	2353.346797	1.196236862	0.251672733	4.753144488	2.00E-06	1.07E-05	12417	chromobox 3
1702	Cbx4	1160.522124	-0.029221643	0.125375509	-0.233072977	0.815704738	0.873969363	12418	chromobox 4
1703	Cbx5	3914.213718	-0.191357569	0.08580863	-2.230050403	0.025744097	0.055629126	12419	chromobox 5
1704	Cbx6	7528.349629	-0.245679115	0.139934367	-1.755673901	0.079144106	0.144476378	494448	chromobox 6
1705	Cbx7	439.635253	-0.497950208	0.217575373	-2.288633135	0.022100677	0.048924289	52609	chromobox 7
1706	Cbx8	162.3986171	-0.089424699	0.231158761	-0.386854032	0.698864274	0.784510579	30951	chromobox 8
1707	Cby1	526.0939208	-0.76748076	0.197000059	-3.895840247	9.79E-05	0.000384664	73739	chibby family member 1, beta catenin antagonist
1708	Cc2d1a	578.2352427	-0.370577251	0.239047998	-1.5502211	0.121088457	0.205485774	212139	coiled-coil and C2 domain containing 1A
1709	Cc2d1b	312.5639847	1.893530011	0.373394973	5.071118111	3.95E-07	2.36E-06	319965	coiled-coil and C2 domain containing 1B
1710	Cc2d2a	99.84708466	-1.731245044	0.453380402	-3.818526421	0.000134251	0.000514277	231214	coiled-coil and C2 domain containing 2A
1711	Ccar1	794.8866568	0.005720744	0.141075335	0.040550989	0.967653857	0.978974395	67500	cell division cycle and apoptosis regulator 1
1712	Ccar2	1082.952071	-0.154257187	0.104401384	-1.477539667	0.139531033	0.230465734	219158	cell cycle activator and apoptosis regulator 2
1713	Ccbe1	42.86920733	0.005720395	0.425661708	0.013438828	0.989277689	0.993126562	320924	collagen and calcium binding EGF domains 1
1714	Ccdc102a	78.42248383	1.493769675	0.563313024	2.651757746	0.008007397	0.020169576	234582	coiled-coil domain containing 102A
1715	Ccdc106	289.8261195	-0.463534833	0.189046248	-2.451965267	0.014207838	0.033444943	232821	coiled-coil domain containing 106
1716	Ccdc107	14.70666749	-0.245115523	0.835430931	-0.293400105	0.769216345	0.83993649	622404	coiled-coil domain containing 107
1717	Ccdc112	92.60057638	-0.172738086	0.30682406	-0.562987422	0.573443449	0.682305708	240261	coiled-coil domain containing 112
1718	Ccdc113	29.39209799	1.481111846	0.587574865	2.520720227	0.011711493	0.028269577	244608	coiled-coil domain containing 113
1719	Ccdc117	398.5831677	-0.399685905	0.168314364	-2.3746393	0.017566107	0.040138443	104479	coiled-coil domain containing 117
1720	Ccdc12	724.6935744	1.017537964	0.168185776	6.050083344	1.45E-09	1.21E-08	72654	coiled-coil domain containing 12
1721	Ccdc120	15.61496353	-2.130401144	1.084169142	-1.965008098	0.0494133	0.096947561	54648	coiled-coil domain containing 120
1722	Ccdc122	21.90642856	0.785575259	0.743705794	1.056298424	0.290831896	0.411703547	108811	coiled-coil domain containing 122
1723	Ccdc124	1527.570777	0.147799124	0.070083488	2.108900805	0.034953145	0.072302844	234388	coiled-coil domain containing 124
1724	Ccdc126	329.9246484	-0.2548168	0.171733755	-1.483789836	0.137864684	0.228207506	57895	coiled-coil domain containing 126
1725	Ccdc127	167.6656497	-1.748574013	1.041799324	-1.678417304	0.093265662	0.165999045	67433	coiled-coil domain containing 127
1726	Ccdc13	244.0782014	-0.986711798	0.35909577	-2.747767811	0.006000248	0.015671962	100502861	coiled-coil domain containing 13
1727	Ccdc130	95.6079366	1.540511399	0.378329869	4.071873577	4.66E-05	0.000196016	67736	coiled-coil domain containing 130
1728	Ccdc134	232.5827196	1.037207093	0.256208561	4.048292105	5.16E-05	0.000214568	76457	coiled-coil domain containing 134
1729	Ccdc136	1996.056271	0.201326295	0.062172593	3.238183976	0.001202932	0.00371847	232664	coiled-coil domain containing 136
1730	Ccdc138	23.80782177	-0.169194365	0.486601003	-0.347706568	0.728060563	0.807381585	76138	coiled-coil domain containing 138
1731	Ccdc14	48.93059687	-0.38348244	0.552805474	-0.693702319	0.487868911	0.606605736	239839	coiled-coil domain containing 14
1732	Ccdc141	207.2392383	-0.739829977	0.268109415	-2.759433035	0.005790175	0.015197609	545428	coiled-coil domain containing 141
1733	Ccdc144b	22.8657524	0.076100663	0.50338659	0.151177375	0.879835798	0.920157297	241943	coiled-coil domain containing 144B
1734	Ccdc146	13.71158043	-2.302421756	1.85093292	-1.243925013	0.213527163	0.323104293	75172	coiled-coil domain containing 146
1735	Ccdc148	227.7736554	-0.162645534	0.203068972	-0.800937401	0.423167886	0.545561688	227933	coiled-coil domain containing 148
1736	Ccdc149	1095.773215	-0.208793947	0.106666432	-1.957447555	0.050294872	0.09838799	100503884	coiled-coil domain containing 149
1737	Ccdc15	35.5477571	-0.414486321	0.489697667	-0.846412691	0.397322561	0.519865844	245902	coiled-coil domain containing 15
1738	Ccdc152	22.67987181	0.458792204	1.171333086	0.391683808	0.695291855	0.782025575	100039139	coiled-coil domain containing 152
1739	Ccdc153	95.40987554	-0.121615342	0.289881583	-0.419534558	0.674825504	0.76614967	270150	coiled-coil domain containing 153
1740	Ccdc157	266.7607572	0.42350428	0.245915221	1.72215562	0.085041332	0.153419159	216516	coiled-coil domain containing 157
1741	Ccdc159	55.47125353	0.268766371	0.589445552	0.455964711	0.648415354	0.744872108	67119	coiled-coil domain containing 159
1742	Ccdc160	115.057734	-0.663123358	0.23176919	-2.8611368	0.004221249	0.011486098	434778	coiled-coil domain containing 160
1743	Ccdc162	41.79411877	-0.362059054	0.341237338	-1.061018284	0.288681592	0.409662424	75973	coiled-coil domain containing 162
1744	Ccdc163	56.48303355	0.276691929	0.518120796	0.534029769	0.593320938	0.699327991	68394	coiled-coil domain containing 163
1745	Ccdc166	109.209105	-0.211823147	0.292797682	-0.723445437	0.469406265	0.589483086	223648	coiled-coil domain containing 166
1746	Ccdc167	243.0823682	-0.237871005	0.244424026	-0.973189947	0.330458906	0.454492581	68597	coiled-coil domain containing 167
1747	Ccdc17	67.90103781	-0.880423881	0.546347119	-1.611473458	0.107076568	0.185826738	622665	coiled-coil domain containing 17
1748	Ccdc171	25.50811733	-1.324816454	0.615022911	-2.154092847	0.031232891	0.065546724	320226	coiled-coil domain containing 171
1749	Ccdc173	52.11148947	0.556504185	0.527706154	1.054572097	0.291621071	0.412502184	75051	coiled-coil domain containing 173
1750	Ccdc174	493.7889951	-0.179904003	0.149869591	-1.200403636	0.229982617	0.342998793	232236	coiled-coil domain containing 174
1751	Ccdc177	224.2823175	-0.40836084	0.198197141	-2.060377041	0.03936251	0.079998403	380768	coiled-coil domain containing 177
1752	Ccdc18	17.82676558	-0.145262689	1.060125864	-0.137024003	0.891011823	0.927621608	73254	coiled-coil domain containing 18
1753	Ccdc181	431.0553436	0.041461538	0.131438322	0.315444823	0.752423939	0.826694889	74895	coiled-coil domain containing 181
1754	Ccdc183	29.99383547	0.677421957	0.502721392	1.34750971	0.177816128	0.280389229	77058	coiled-coil domain containing 183
1755	Ccdc184	1415.07103	-0.289909955	0.079956427	-3.62584931	0.000288013	0.001028069	239650	coiled-coil domain containing 184
1756	Ccdc186	1151.705528	-0.723477199	0.10432833	-6.934618836	4.07E-12	4.49E-11	213993	coiled-coil domain containing 186
1757	Ccdc187	205.8997956	-1.131543857	0.305430763	-3.704747502	0.000211601	0.000776332	329366	coiled-coil domain containing 187
1758	Ccdc189	64.92894535	-0.568212703	0.355979916	-1.596193148	0.110445677	0.190635932	233899	coiled-coil domain containing 189
1759	Ccdc190	464.6944848	0.521660324	0.160005354	3.26026792	0.00111307	0.003468803	78465	coiled-coil domain containing 190
1760	Ccdc191	100.2460034	-0.292225091	0.326218628	-0.89579523	0.370362138	0.493600504	212153	coiled-coil domain containing 191
1761	Ccdc22	510.9967397	0.813080864	0.121727825	6.679498843	2.40E-11	2.45E-10	54638	coiled-coil domain containing 22
1762	Ccdc24	242.0417159	2.5609007	0.83237948	3.076602395	0.002093744	0.006138966	381546	coiled-coil domain containing 24
1763	Ccdc25	1555.57101	0.799134599	0.16731463	4.776238628	1.79E-06	9.62E-06	67179	coiled-coil domain containing 25
1764	Ccdc27	67.77893765	-0.212429518	0.386987292	-0.548931509	0.583052454	0.690737682	381580	coiled-coil domain containing 27
1765	Ccdc28a	338.5544439	1.822755719	0.3215416	5.668802165	1.44E-08	1.06E-07	215814	coiled-coil domain containing 28A
1766	Ccdc28b	94.02111978	-0.172903661	0.323917759	-0.533788765	0.593487688	0.699415008	66264	coiled coil domain containing 28B
1767	Ccdc3	751.8990545	0.663040644	0.234602298	2.826232519	0.004709906	0.012664098	74186	coiled-coil domain containing 3
1768	Ccdc30	172.6795346	-0.204719563	0.34981376	-0.585224444	0.558396811	0.669511977	73332	coiled-coil domain containing 30
1769	Ccdc32	39.21960003	-0.575709321	0.336245811	-1.712168008	0.086865711	0.156195942	269336	coiled-coil domain containing 32
1770	Ccdc34	17.16865128	-0.467069196	0.649482178	-0.719140897	0.472054111	0.59148682	68201	coiled-coil domain containing 34
1771	Ccdc38	15.72890925	-0.09117178	0.900166185	-0.101283276	0.919325592	0.947105303	237465	coiled-coil domain containing 38
1772	Ccdc39	104.6807246	-0.464881581	0.389861679	-1.19242697	0.233093871	0.346477737	51938	coiled-coil domain containing 39
1773	Ccdc40	50.41629546	-0.706866743	0.59816298	-1.181729339	0.237313113	0.351333051	207607	coiled-coil domain containing 40
1774	Ccdc43	75.24245375	0.143480552	0.307126155	0.467171389	0.640377262	0.738497911	52715	coiled-coil domain containing 43
1775	Ccdc47	275.2471273	-0.123029248	0.129741539	-0.948264131	0.342995006	0.467451881	67163	coiled-coil domain containing 47
1776	Ccdc51	86.82397707	0.538640425	0.296660724	1.815678251	0.069419742	0.129335318	66658	coiled-coil domain containing 51
1777	Ccdc57	50.19826666	-0.365763265	0.582131999	-0.628316714	0.529796485	0.645032656	71276	coiled-coil domain containing 57
1778	Ccdc58	150.1861575	0.451934964	0.360643907	1.253133507	0.210157124	0.319180615	381045	coiled-coil domain containing 58
1779	Ccdc59	572.4557782	0.611682395	0.147565013	4.145172227	3.40E-05	0.000146613	52713	coiled-coil domain containing 59
1780	Ccdc6	1623.719897	0.007210025	0.08642543	0.083424812	0.93351376	0.955981106	76551	coiled-coil domain containing 6
1781	Ccdc61	66.55652599	0.851359703	0.572677763	1.486629581	0.137112671	0.227385609	232933	coiled-coil domain containing 61
1782	Ccdc62	51.21723999	-0.628185074	0.322612043	-1.947184205	0.051512655	0.10032005	208908	coiled-coil domain containing 62
1783	Ccdc63	14.87186695	0.47888096	0.595249474	0.804504633	0.421105595	0.543329236	330188	coiled-coil domain containing 63
1784	Ccdc65	151.8270905	0.066257188	0.194196098	0.341187021	0.732962793	0.811280198	105833	coiled-coil domain containing 65
1785	Ccdc66	161.8214936	-0.746169361	0.298498129	-2.499745525	0.012428255	0.029740927	320234	coiled-coil domain containing 66
1786	Ccdc71	574.4064747	-0.114820008	0.120380255	-0.953810972	0.340179334	0.464652167	72454	coiled-coil domain containing 71
1787	Ccdc71l	623.6687859	1.094162023	0.169394415	6.459256765	1.05E-10	1.01E-09	72123	coiled-coil domain containing 71 like
1788	Ccdc73	95.55058577	-0.926572465	0.422513271	-2.193002037	0.028307232	0.060343561	211936	coiled-coil domain containing 73
1789	Ccdc74a	232.8810973	-0.037317905	0.208969576	-0.178580565	0.858267056	0.90473199	72315	coiled-coil domain containing 74A
1790	Ccdc77	33.16255345	0.410341707	0.938927893	0.437032183	0.662088008	0.755863167	67200	coiled-coil domain containing 77
1791	Ccdc8	63.34888902	-0.8177358	0.383744332	-2.130939099	0.03309416	0.068879197	434130	coiled-coil domain containing 8
1792	Ccdc80	233.0729585	0.483395408	0.148341755	3.258660444	0.001119396	0.003485973	67896	coiled-coil domain containing 80
1793	Ccdc81	14.93541275	-0.93032352	1.050142697	-0.885902005	0.375670336	0.499024774	70884	coiled-coil domain containing 81
1794	Ccdc82	606.5961084	0.631972237	0.147283459	4.290856835	1.78E-05	8.13E-05	66396	coiled-coil domain containing 82
1795	Ccdc84	65.29417822	0.307337637	0.335434782	0.916236639	0.359542793	0.483494967	382073	coiled-coil domain containing 84
1796	Ccdc85a	483.458051	0.091175247	0.199185385	0.45774065	0.64713878	0.743836745	216613	coiled-coil domain containing 85A
1797	Ccdc85b	2660.27541	0.508169324	0.150751874	3.370898889	0.000749234	0.002427874	240514	coiled-coil domain containing 85B
1798	Ccdc85c	2243.16094	-0.623922665	0.132183697	-4.720118115	2.36E-06	1.25E-05	668158	coiled-coil domain containing 85C
1799	Ccdc86	350.7068631	1.270609558	0.13903353	9.138871423	6.31E-20	1.27E-18	108673	coiled-coil domain containing 86
1800	Ccdc87	14.88999866	-0.117212551	1.082759241	-0.108253568	0.913794554	0.943476975	399599	coiled-coil domain containing 87
1801	Ccdc88a	69.07387048	-1.650872972	0.518659103	-3.182963456	0.00145776	0.004430529	108686	coiled coil domain containing 88A
1802	Ccdc88b	472.8916064	3.746746192	0.287490206	13.03260463	7.98E-39	3.80E-37	78317	coiled-coil domain containing 88B
1803	Ccdc88c	373.0337164	-0.879567209	0.109403326	-8.039675253	9.01E-16	1.36E-14	68339	coiled-coil domain containing 88C
1804	Ccdc89	33.9638932	0.211710969	0.548666329	0.385864702	0.699596874	0.785006788	70054	coiled-coil domain containing 89
1805	Ccdc9	85.16753792	-0.294266484	0.44250024	-0.665008643	0.506044965	0.623903057	243846	coiled-coil domain containing 9
1806	Ccdc90b	26.91701954	0.231993172	1.216467602	0.190710522	0.848752394	0.898159581	66365	coiled-coil domain containing 90B
1807	Ccdc91	12.29349342	-1.468184223	1.559314352	-0.941557564	0.346419205	0.470696657	67015	coiled-coil domain containing 91
1808	Ccdc92	43.38361978	-1.60174425	0.980653127	-1.633344356	0.102396593	0.179031664	215707	coiled-coil domain containing 92
1809	Ccdc92b	614.5055043	-0.402765987	0.122329505	-3.292468062	0.000993122	0.003129696	432582	coiled-coil domain containing 92B
1810	Ccdc93	22.81516795	0.220695224	0.45228467	0.487956455	0.625580685	0.726178112	70829	coiled-coil domain containing 93
1811	Ccdc96	44.14340987	-0.296342079	0.595628204	-0.497528621	0.618816325	0.720558041	66717	coiled-coil domain containing 96
1812	Ccdc97	783.9766165	-0.150252639	0.12878346	-1.166707582	0.24332848	0.358299761	52132	coiled-coil domain containing 97
1813	Ccer2	59.18541024	-0.530226023	0.269455272	-1.967770083	0.049094498	0.09645993	100504112	coiled-coil glutamate-rich protein 2
1814	Cchcr1	242.0189434	1.701016686	0.362644773	4.690586531	2.72E-06	1.43E-05	240084	coiled-coil alpha-helical rod protein 1
1815	Cck	918.9266924	0.29836934	0.228966732	1.303112191	0.192536462	0.298315598	12424	cholecystokinin
1816	Cckar	30.99864885	0.236528484	0.628475513	0.376352744	0.706654672	0.790517639	12425	cholecystokinin A receptor
1817	Cckbr	264.9824008	-0.496812348	0.148096507	-3.35465271	0.000794647	0.002559357	12426	cholecystokinin B receptor
1818	Ccl1	61.90268416	8.6450327	1.110441605	7.785220458	6.96E-15	9.85E-14	20290	chemokine (C-C motif) ligand 1
1819	Ccl11	36.95782215	5.853095291	0.982399023	5.957961228	2.55E-09	2.07E-08	20292	chemokine (C-C motif) ligand 11
1820	Ccl12	326.6283661	9.007438533	0.725777351	12.41074624	2.29E-35	9.59E-34	20293	chemokine (C-C motif) ligand 12
1821	Ccl17	58.99732794	4.806521691	0.621877369	7.729050666	1.08E-14	1.51E-13	20295	chemokine (C-C motif) ligand 17
1822	Ccl19	98.636603	5.771617787	0.768280988	7.512378773	5.81E-14	7.56E-13	24047	chemokine (C-C motif) ligand 19
1823	Ccl2	1423.224607	12.44823832	1.080477375	11.52105413	1.03E-30	3.69E-29	20296	chemokine (C-C motif) ligand 2
1824	Ccl21d	36.56404584	-1.434643295	2.582456767	-0.555534293	0.57852926	0.686903002	100862177	chemokine (C-C motif) ligand 21D
1825	Ccl22	31.7172048	2.554918533	0.639448099	3.995505712	6.46E-05	0.000263304	20299	chemokine (C-C motif) ligand 22
1826	Ccl25	106.156104	-0.018140247	0.271789875	-0.066743647	0.946785786	0.964600935	20300	chemokine (C-C motif) ligand 25
1827	Ccl27a	536.8635055	0.354668806	0.22134834	1.602310668	0.109086928	0.188732932	20301	chemokine (C-C motif) ligand 27A
1828	Ccl28	38.99521354	-0.459782998	0.476173526	-0.965578667	0.334255055	0.458682049	56838	chemokine (C-C motif) ligand 28
1829	Ccl3	106.0672193	4.515384646	0.430316702	10.49316614	9.29E-26	2.59E-24	20302	chemokine (C-C motif) ligand 3
1830	Ccl4	117.2066797	6.833820333	0.73342917	9.317628228	1.19E-20	2.50E-19	20303	chemokine (C-C motif) ligand 4
1831	Ccl5	825.7738189	9.863293698	0.624053384	15.80520827	2.86E-56	2.35E-54	20304	chemokine (C-C motif) ligand 5
1832	Ccl6	1099.488988	5.104035866	0.217187241	23.50062477	4.02E-122	1.13E-119	20305	chemokine (C-C motif) ligand 6
1833	Ccl7	1112.394651	10.76154531	0.847415015	12.69926201	5.97E-37	2.66E-35	20306	chemokine (C-C motif) ligand 7
1834	Ccl8	37.18014526	8.633827155	1.199176112	7.199799154	6.03E-13	7.21E-12	20307	chemokine (C-C motif) ligand 8
1835	Ccl9	328.6062365	3.323118391	0.269762206	12.31869521	7.18E-35	2.99E-33	20308	chemokine (C-C motif) ligand 9
1836	Ccm2	479.8231516	1.831717527	0.509524379	3.594955611	0.000324447	0.001142464	216527	cerebral cavernous malformation 2
1837	Ccm2l	41.09211838	0.445396171	0.530389174	0.839753511	0.401046604	0.523551856	228788	cerebral cavernous malformation 2-like
1838	Ccn1	399.5726494	3.245942953	0.303120072	10.70843951	9.29E-27	2.75E-25	16007	cellular communication network factor 1
1839	Ccn3	44.15065752	-0.237540217	0.542737075	-0.437670887	0.661624877	0.755536347	18133	cellular communication network factor 3
1840	Ccn4	32.58226544	0.285349486	0.587284203	0.485879723	0.627052446	0.72768881	22402	cellular communication network factor 4
1841	Ccn5	166.2645693	5.149754101	0.658065522	7.82559476	5.05E-15	7.24E-14	22403	cellular communication network factor 5
1842	Ccnb1ip1	55.94507466	-0.228801675	0.588841867	-0.388562172	0.697600055	0.78374149	239083	cyclin B1 interacting protein 1
1843	Ccnb2	85.77728107	3.351568771	0.520055838	6.444632532	1.16E-10	1.10E-09	12442	cyclin B2
1844	Ccnb2-ps	71.89062573	-0.737468685	0.506701048	-1.455431538	0.145549831	0.238580645	670453	cyclin B2, pseudogene
1845	Ccnc	685.9119415	0.422877512	0.266769922	1.585176877	0.112926153	0.194101764	51813	cyclin C
1846	Ccnd1	1472.804405	0.45953502	0.117999678	3.894375216	9.85E-05	0.000386569	12443	cyclin D1
1847	Ccnd2	28.15467961	0.422320357	0.731431325	0.57738894	0.563676744	0.674143439	12444	cyclin D2
1848	Ccnd3	1193.51908	1.351802083	0.137776544	9.811554579	1.00E-22	2.36E-21	12445	cyclin D3
1849	Ccndbp1	70.90779859	-0.013934366	0.659464876	-0.021129808	0.983142107	0.989289381	17151	cyclin D-type binding-protein 1
1850	Ccne2	81.16836068	0.83634415	0.776424676	1.077173582	0.281402725	0.401493702	12448	cyclin E2
1851	Ccnf	94.55978971	1.432014748	0.335879853	4.263473188	2.01E-05	9.09E-05	12449	cyclin F
1852	Ccng1	1360.391231	0.731309243	0.108864919	6.717584032	1.85E-11	1.91E-10	12450	cyclin G1
1853	Ccng2	362.8263569	1.120354935	0.506594046	2.211543826	0.026998201	0.057952122	12452	cyclin G2
1854	Ccnh	102.6419772	0.002708594	0.56803219	0.004768382	0.996195396	0.997272263	66671	cyclin H
1855	Ccnjl	40.0425304	-1.571239401	0.529646331	-2.966582245	0.003011298	0.008491264	380694	cyclin J-like
1856	Ccnk	622.2395478	-0.014533179	0.129568957	-0.112165597	0.910692107	0.941593659	12454	cyclin K
1857	Ccnl1	156.9015303	0.045100197	0.504331348	0.089425726	0.928743579	0.952873826	56706	cyclin L1
1858	Ccnl2	501.2710683	0.632565816	0.199640494	3.168524594	0.001532148	0.004625025	56036	cyclin L2
1859	Ccno	13.92842168	0.467453691	0.527984318	0.885355256	0.375965057	0.499261027	218630	cyclin O
1860	Ccnq	388.915997	0.648973396	0.144933297	4.477738451	7.54E-06	3.68E-05	69109	cyclin Q
1861	Ccnt1	781.8677923	0.216905959	0.151265182	1.433945053	0.151587944	0.246529502	12455	cyclin T1
1862	Ccnt2	142.2637792	-1.027206769	0.280674789	-3.659775688	0.000252436	0.000912821	72949	cyclin T2
1863	Ccny	2289.815493	0.318433578	0.072489728	4.392809675	1.12E-05	5.30E-05	67974	cyclin Y
1864	Ccnyl1	455.9684941	0.069622978	0.169194891	0.411495744	0.680709062	0.770287432	227210	cyclin Y-like 1
1865	Ccp110	2169.533886	-1.342994231	0.095551115	-14.05524394	7.15E-45	4.11E-43	101565	centriolar coiled coil protein 110
1866	Ccpg1	566.7359256	-0.659387211	0.219303019	-3.006740233	0.002640653	0.007550783	72278	cell cycle progression 1
1867	Ccpg1os	86.59113813	-0.464572375	0.438088139	-1.060454128	0.288938049	0.409862978	546143	cell cycle progression 1, opposite strand
1868	Ccr1	562.6173753	7.777723173	0.413536884	18.80781008	6.52E-79	8.92E-77	12768	chemokine (C-C motif) receptor 1
1869	Ccr10	21.72581066	0.123694597	0.527326401	0.234569322	0.814543023	0.873075018	12777	chemokine (C-C motif) receptor 10
1870	Ccr2	605.1450283	8.506051056	0.465961139	18.25485076	1.89E-74	2.38E-72	12772	chemokine (C-C motif) receptor 2
1871	Ccr5	750.7015674	3.34406019	0.154248912	21.67963555	3.19E-104	6.75E-102	12774	chemokine (C-C motif) receptor 5
1872	Ccr7	20.05921262	7.014838749	1.300617037	5.393469828	6.91E-08	4.65E-07	12775	chemokine (C-C motif) receptor 7
1873	Ccr9	23.7651083	1.641093243	1.047032476	1.567375683	0.117026904	0.199911479	12769	chemokine (C-C motif) receptor 9
1874	Ccrl2	174.3153839	3.545743172	0.443221615	7.999932881	1.24E-15	1.86E-14	54199	chemokine (C-C motif) receptor-like 2
1875	Ccs	388.2343268	0.703168521	0.174840139	4.021779689	5.78E-05	0.000237947	12460	copper chaperone for superoxide dismutase
1876	Ccsap	25.92516807	-1.306159066	1.498993973	-0.871357116	0.383559193	0.50648024	73420	centriole, cilia and spindle associated protein
1877	Ccser1	202.9306757	-0.481415761	0.168687905	-2.85388429	0.004318826	0.011718765	232035	coiled-coil serine rich 1
1878	Ccser2	52.82682993	-3.572227735	0.898183259	-3.977170248	6.97E-05	0.000282505	72972	coiled-coil serine rich 2
1879	Cct2	4628.053896	0.505212658	0.063487035	7.957729595	1.75E-15	2.60E-14	12461	chaperonin containing Tcp1, subunit 2 (beta)
1880	Cct3	757.4355865	3.822706893	0.630673386	6.061309984	1.35E-09	1.14E-08	12462	chaperonin containing Tcp1, subunit 3 (gamma)
1881	Cct4	2393.013924	0.010186567	0.086965383	0.117133585	0.906754196	0.938703515	12464	chaperonin containing Tcp1, subunit 4 (delta)
1882	Cct5	67.92768972	-1.535719777	0.849103175	-1.808637422	0.070507351	0.131050906	12465	chaperonin containing Tcp1, subunit 5 (epsilon)
1883	Cct6a	4907.9249	0.500652535	0.101296799	4.942431932	7.72E-07	4.41E-06	12466	chaperonin containing Tcp1, subunit 6a (zeta)
1884	Cct7	4708.358737	0.049688276	0.077545351	0.640764088	0.521675968	0.638201528	12468	chaperonin containing Tcp1, subunit 7 (eta)
1885	Cct8	382.9724525	-0.096105626	0.858858775	-0.111899219	0.910903316	0.941663787	12469	chaperonin containing Tcp1, subunit 8 (theta)
1886	Ccz1	36.61728162	-0.102028113	0.700619157	-0.14562564	0.884216926	0.923171128	231874	CCZ1 vacuolar protein trafficking and biogenesis associated
1887	Cd101	25.28647947	2.972247968	0.623615231	4.766156794	1.88E-06	1.01E-05	630146	CD101 antigen
1888	Cd109	147.3634249	1.517849773	0.321672527	4.718617988	2.37E-06	1.26E-05	235505	CD109 antigen
1889	Cd14	650.8975987	4.209828923	0.257166399	16.37005824	3.13E-60	2.91E-58	12475	CD14 antigen
1890	Cd151	516.5274032	0.303132953	0.2374091	1.276837967	0.201659458	0.309043337	12476	CD151 antigen
1891	Cd160	30.86359922	0.778627167	0.564970237	1.378173781	0.16814964	0.267995547	54215	CD160 antigen
1892	Cd163	23.67166103	-0.573520362	0.577906424	-0.992410428	0.320997354	0.444909706	93671	CD163 antigen
1893	Cd164l2	93.68116271	-0.153292569	0.301333981	-0.508713186	0.610953279	0.713938487	69655	CD164 sialomucin-like 2
1894	Cd177	27.28570506	6.124692381	1.093316791	5.601937544	2.12E-08	1.53E-07	68891	CD177 antigen
1895	Cd1d1	119.9504461	1.344057413	0.481400863	2.791971344	0.0052388	0.013909355	12479	CD1d1 antigen
1896	Cd2	60.97750886	6.894326882	0.865191818	7.968553031	1.61E-15	2.38E-14	12481	CD2 antigen
1897	Cd200	1957.456251	0.889846928	0.130298137	6.829314283	8.53E-12	9.15E-11	17470	CD200 antigen
1898	Cd200r4	104.2405103	6.487763089	0.905435897	7.165347777	7.76E-13	9.15E-12	239849	CD200 receptor 4
1899	Cd22	22.34336745	5.87515055	1.124395684	5.225162845	1.74E-07	1.10E-06	12483	CD22 antigen
1900	Cd226	21.57855571	3.370831288	0.74784107	4.507416648	6.56E-06	3.24E-05	225825	CD226 antigen
1901	Cd244a	18.0333178	6.858107487	2.078986401	3.298774578	0.000971079	0.003065204	18106	CD244 molecule A
1902	Cd248	45.34199225	-0.638126409	0.416055703	-1.533752342	0.125090591	0.211003319	70445	CD248 antigen, endosialin
1903	Cd274	2948.923662	5.71614769	0.281145916	20.33160493	6.76E-92	1.14E-89	60533	CD274 antigen
1904	Cd276	54.70376533	-1.776199746	1.111501395	-1.598018459	0.110038869	0.190069635	102657	CD276 antigen
1905	Cd28	17.94250176	4.485520867	1.092707104	4.10496175	4.04E-05	0.000172167	12487	CD28 antigen
1906	Cd2ap	802.1807005	0.503161026	0.143833899	3.498208917	0.000468394	0.001593137	12488	CD2-associated protein
1907	Cd2bp2	1504.58015	0.091965497	0.112038631	0.820837386	0.4117389	0.534439895	70233	CD2 cytoplasmic tail binding protein 2
1908	Cd300a	62.44831996	1.755228362	0.453155504	3.873346667	0.000107351	0.000418892	217303	CD300A molecule
1909	Cd300c2	97.36794991	4.47543668	0.908570973	4.925797555	8.40E-07	4.77E-06	140497	CD300C molecule 2
1910	Cd300lb	16.00103182	5.031414005	1.47254297	3.41681982	0.000633572	0.002089184	217304	CD300 molecule like family member B
1911	Cd300ld	15.6512937	6.652994224	1.392597079	4.777400674	1.78E-06	9.58E-06	217305	CD300 molecule like family member d
1912	Cd300lf	695.8141156	5.764101641	0.258869727	22.26641835	7.82E-110	1.76E-107	246746	CD300 molecule like family member F
1913	Cd320	345.6773685	0.302641409	0.195562368	1.547544207	0.121732073	0.206247537	54219	CD320 antigen
1914	Cd33	487.457348	3.157472156	0.268952012	11.73990902	7.96E-32	2.94E-30	12489	CD33 antigen
1915	Cd34	971.9486782	1.445450444	0.118381909	12.210062	2.75E-34	1.12E-32	12490	CD34 antigen
1916	Cd36	303.6089264	5.284947303	0.351083586	15.05324519	3.29E-51	2.36E-49	12491	CD36 molecule
1917	Cd37	93.56426172	2.659242948	0.458537575	5.799400299	6.66E-09	5.12E-08	12493	CD37 antigen
1918	Cd38	1743.917398	1.215028741	0.129706267	9.367540748	7.42E-21	1.58E-19	12494	CD38 antigen
1919	Cd3d	66.93854197	4.538729026	0.458816217	9.892259383	4.50E-23	1.08E-21	12500	CD3 antigen, delta polypeptide
1920	Cd3e	55.83125138	3.342023164	0.5238828	6.379333631	1.78E-10	1.67E-09	12501	CD3 antigen, epsilon polypeptide
1921	Cd4	53.35899378	3.320619581	0.681672663	4.871281715	1.11E-06	6.18E-06	12504	CD4 antigen
1922	Cd40	74.09669085	4.450657063	0.918378333	4.84621305	1.26E-06	6.93E-06	21939	CD40 antigen
1923	Cd44	1591.039872	2.892341946	0.223565394	12.93734194	2.77E-38	1.29E-36	12505	CD44 antigen
1924	Cd46	120.2617129	-0.46540496	0.261513995	-1.779656036	0.07513227	0.138430542	17221	CD46 antigen, complement regulatory protein
1925	Cd47	512.2122549	1.191220526	0.176126031	6.763455236	1.35E-11	1.42E-10	16423	CD47 antigen (Rh-related antigen, integrin-associated signal transducer)
1926	Cd48	233.9045027	5.43797591	0.407216185	13.35402696	1.12E-40	5.67E-39	12506	CD48 antigen
1927	Cd5	15.56876597	3.983704026	1.832524784	2.173888211	0.029713532	0.062839706	12507	CD5 antigen
1928	Cd52	1541.822297	6.136361566	0.211363825	29.03222242	2.58E-185	1.57E-182	23833	CD52 antigen
1929	Cd55	20.42779445	-0.350348091	0.571030821	-0.613536219	0.539521842	0.653372635	13136	CD55 molecule, decay accelerating factor for complement
1930	Cd59b	25.40715661	-0.262181286	0.615481263	-0.425977689	0.670124104	0.762185882	333883	CD59b antigen
1931	Cd6	12.65715164	5.570956523	2.308290666	2.413455378	0.015802063	0.036632522	12511	CD6 antigen
1932	Cd63	5732.064181	1.923276548	0.139754456	13.76182626	4.32E-43	2.37E-41	12512	CD63 antigen
1933	Cd68	89.033314	7.413036988	1.081394296	6.855073136	7.13E-12	7.71E-11	12514	CD68 antigen
1934	Cd69	118.2718071	5.457913168	0.528579326	10.32562739	5.40E-25	1.44E-23	12515	CD69 antigen
1935	Cd7	21.47639547	1.489832793	0.733197888	2.031965473	0.042157151	0.084942624	12516	CD7 antigen
1936	Cd72	75.41612165	6.39595098	0.658487431	9.713095003	2.65E-22	6.06E-21	12517	CD72 antigen
1937	Cd74	3173.630973	8.199989663	0.474719547	17.27333479	7.47E-67	7.94E-65	16149	CD74 antigen (invariant polypeptide of major histocompatibility complex, class II antigen-associated)
1938	Cd80	56.00498669	2.020816101	0.48913085	4.131442747	3.60E-05	0.000154652	12519	CD80 antigen
1939	Cd81	98.36811304	-0.325749391	0.516787529	-0.630335239	0.528475272	0.643901192	12520	CD81 antigen
1940	Cd82	940.7114794	1.372647941	0.384952006	3.565763833	0.000362798	0.001266443	12521	CD82 antigen
1941	Cd83	1909.589267	-0.254951675	0.078160784	-3.261887365	0.001106731	0.003452574	12522	CD83 antigen
1942	Cd84	614.4911797	3.013133809	0.218046479	13.81876848	1.96E-43	1.09E-41	12523	CD84 antigen
1943	Cd86	22.4140247	3.217334658	0.607300544	5.297763503	1.17E-07	7.62E-07	12524	CD86 antigen
1944	Cd8a	28.20944359	2.323566646	1.282645984	1.811541669	0.070057045	0.130418205	12525	CD8 antigen, alpha chain
1945	Cd8b1	30.16434318	8.332596921	1.256783062	6.630099636	3.35E-11	3.38E-10	12526	CD8 antigen, beta chain 1
1946	Cd9	3954.243877	1.475464887	0.06060653	24.34498201	6.55E-131	2.09E-128	12527	CD9 antigen
1947	Cd93	250.0265721	0.327751628	0.399883651	0.819617475	0.412434208	0.5351798	17064	CD93 antigen
1948	Cda	195.2203308	-0.394639693	0.292509935	-1.349149705	0.177288886	0.279681728	72269	cytidine deaminase
1949	Cdadc1	425.8733617	-0.171982589	0.18034617	-0.95362485	0.340273573	0.464751168	71891	cytidine and dCMP deaminase domain containing 1
1950	Cdan1	282.7058773	-0.22162468	0.196945065	-1.125312179	0.260456771	0.377996781	68968	congenital dyserythropoietic anemia, type I (human)
1951	Cdc123	2089.453813	0.236133458	0.102732671	2.298523489	0.021532013	0.04787382	98828	cell division cycle 123
1952	Cdc14a	161.3929525	1.189609576	0.203314785	5.851072637	4.88E-09	3.82E-08	229776	CDC14 cell division cycle 14A
1953	Cdc16	858.0508564	-0.159450369	0.153764451	-1.036978105	0.299746061	0.421610422	69957	CDC16 cell division cycle 16
1954	Cdc23	584.9156875	-0.184484405	0.143075355	-1.289421266	0.197251672	0.30394573	52563	CDC23 cell division cycle 23
1955	Cdc25a	211.3779934	0.335221687	0.174181459	1.924554359	0.054285134	0.10495388	12530	cell division cycle 25A
1956	Cdc25b	69.72042736	0.926283938	0.890542998	1.040133873	0.298277708	0.420042975	12531	cell division cycle 25B
1957	Cdc25c	12.96164214	1.928376726	0.814065649	2.368822131	0.017844833	0.040675022	12532	cell division cycle 25C
1958	Cdc26	267.6802181	0.024828881	0.172184091	0.144199624	0.885342838	0.923665426	66440	cell division cycle 26
1959	Cdc27	989.9512704	-0.17177794	0.10811507	-1.588843628	0.112095701	0.1929072	217232	cell division cycle 27
1960	Cdc34	441.9276033	1.577942261	0.367049323	4.29899243	1.72E-05	7.87E-05	216150	cell division cycle 34
1961	Cdc37	840.1720235	-1.176964691	0.355155363	-3.313943176	0.000919902	0.002920497	12539	cell division cycle 37
1962	Cdc37l1	4189.974384	-0.294218748	0.069747485	-4.21834205	2.46E-05	0.000109153	67072	cell division cycle 37-like 1
1963	Cdc40	406.0748259	0.01270986	0.143678034	0.088460702	0.929510517	0.953411156	71713	cell division cycle 40
1964	Cdc42bpa	4227.616533	-0.738732925	0.088362572	-8.360246964	6.26E-17	1.03E-15	226751	CDC42 binding protein kinase alpha
1965	Cdc42bpb	1395.657401	-1.089420687	0.325675625	-3.345109685	0.0008225	0.002638721	217866	CDC42 binding protein kinase beta
1966	Cdc42bpg	108.1681073	-0.110627453	0.377853703	-0.292778535	0.769691436	0.840393042	240505	CDC42 binding protein kinase gamma (DMPK-like)
1967	Cdc42ep1	993.2881774	-1.026811781	0.132744222	-7.735265374	1.03E-14	1.44E-13	104445	CDC42 effector protein (Rho GTPase binding) 1
1968	Cdc42ep2	993.9128725	-0.336092844	0.151060304	-2.224891887	0.026088497	0.056276539	104252	CDC42 effector protein (Rho GTPase binding) 2
1969	Cdc42ep3	136.4409056	-0.509231146	0.299271424	-1.701569566	0.088836087	0.159317916	260409	CDC42 effector protein (Rho GTPase binding) 3
1970	Cdc42ep4	1334.362491	0.637548747	0.124665952	5.114056681	3.15E-07	1.92E-06	56699	CDC42 effector protein (Rho GTPase binding) 4
1971	Cdc42se1	26.5666938	4.897947398	1.777008912	2.756287469	0.005846159	0.0153276	57912	CDC42 small effector 1
1972	Cdc6	14.91686741	1.539365482	1.061864949	1.449681039	0.147147486	0.240719177	23834	cell division cycle 6
1973	Cdc7	28.7644442	0.34854334	1.282917023	0.271680346	0.785867815	0.852391029	12545	cell division cycle 7 (S. cerevisiae)
1974	Cdc73	939.1857345	-0.025790827	0.122732797	-0.210138022	0.83355995	0.886871914	214498	cell division cycle 73, Paf1/RNA polymerase II complex component
1975	Cdca2	26.61999849	2.18399823	0.781436392	2.794850935	0.005192365	0.013803568	108912	cell division cycle associated 2
1976	Cdca3	29.78270886	3.01486966	0.863673816	3.490750333	0.000481666	0.001633078	14793	cell division cycle associated 3
1977	Cdca4	180.462781	1.595069194	0.266826865	5.977918275	2.26E-09	1.84E-08	71963	cell division cycle associated 4
1978	Cdca5	43.8855439	4.176119682	0.667037404	6.260697912	3.83E-10	3.45E-09	67849	cell division cycle associated 5
1979	Cdh10	523.361499	-0.749926092	0.27951581	-2.682946953	0.007297656	0.018614514	320873	cadherin 10
1980	Cdh11	996.2869023	-0.846376448	0.119463064	-7.084837933	1.39E-12	1.61E-11	12552	cadherin 11
1981	Cdh12	126.4562638	-0.996599305	0.454787432	-2.191351906	0.028426337	0.060537044	215654	cadherin 12
1982	Cdh13	999.5082213	-0.99635361	0.111256296	-8.95548071	3.38E-19	6.45E-18	12554	cadherin 13
1983	Cdh15	60.08336857	0.351910986	0.68413308	0.514389665	0.606979583	0.710524291	12555	cadherin 15
1984	Cdh18	386.3194096	-1.126434758	0.253133282	-4.449967027	8.59E-06	4.15E-05	320865	cadherin 18
1985	Cdh19	337.4479386	0.408085758	0.305497522	1.335807098	0.181612332	0.284923938	227485	cadherin 19, type 2
1986	Cdh2	1283.679493	0.050759463	0.179831989	0.282260478	0.777743788	0.846545419	12558	cadherin 2
1987	Cdh20	749.5269772	-1.035928527	0.159556367	-6.492555248	8.44E-11	8.15E-10	23836	cadherin 20
1988	Cdh23	71.73676764	0.323702221	0.418362364	0.773736474	0.439086646	0.56107267	22295	cadherin 23 (otocadherin)
1989	Cdh24	288.8910044	-0.486916251	0.19804835	-2.458572621	0.013949056	0.03290831	239096	cadherin-like 24
1990	Cdh3	73.54029218	-1.052017676	0.309003236	-3.404552292	0.000662726	0.002169476	12560	cadherin 3
1991	Cdh6	486.088469	-0.756683643	0.247250843	-3.060388529	0.0022105	0.006445909	12563	cadherin 6
1992	Cdh7	250.2490805	-0.953242539	0.281110385	-3.390990116	0.000696406	0.002270335	241201	cadherin 7, type 2
1993	Cdh8	461.7393669	-0.730324601	0.216908596	-3.366969372	0.000759991	0.002459236	12564	cadherin 8
1994	Cdh9	50.83385038	-1.026419524	0.558979339	-1.836238752	0.066322354	0.124430872	12565	cadherin 9
1995	Cdhr2	19.23105921	-0.903541744	1.247069391	-0.724532051	0.468739158	0.588783793	268663	cadherin-related family member 2
1996	Cdhr3	26.48810047	-0.009995786	1.274258718	-0.007844393	0.993741144	0.995792402	68764	cadherin-related family member 3
1997	Cdin1	184.3954114	-0.052615463	0.228054611	-0.230714314	0.817536753	0.875317546	399568	CDAN1 interacting nuclease 1
1998	Cdip1	3924.427414	-0.245190089	0.109004781	-2.24935169	0.02449013	0.053313205	66626	cell death inducing Trp53 target 1
1999	Cdipt	2193.039574	0.166964773	0.082509294	2.023587455	0.043012617	0.086405483	52858	CDP-diacylglycerol--inositol 3-phosphatidyltransferase (phosphatidylinositol synthase)
[truncated: 19,587 more rows]
